# Supplementary material for: Comparative Phosphoproteomic Analysis of Sporulated Oocysts and Tachyzoites of Toxoplasma gondii Reveals Stage-Specific Patterns
Source: Molecules. 2022 Feb 2;27(3):1022. doi: 10.3390/molecules27031022 (PMC8839046; doi:10.3390/molecules27031022)
Supplement: Supplementary file 1 [file molecules-27-01022-s001.zip]

Archive with 6 entries (6 files):
- Figure S1.tif
- Figure S2.tif
- Table S1.xlsx
- Table S2.xlsx
- Table S3.xlsx
- Table S4.xlsx
