# Supplementary material for: Comparative Phosphoproteomic Analysis of Sporulated Oocysts and Tachyzoites of Toxoplasma gondii Reveals Stage-Specific Patterns
Source: Molecules. 2022 Feb 2;27(3):1022. doi: 10.3390/molecules27031022 (PMC8839046; doi:10.3390/molecules27031022)
Supplement: Supplementary file 1 [file molecules-27-01022-s001.zip › Table S1.xlsx]

## Sheet: Table S1
Sequence	PhosphoSite	Protein ID	Mean_Ratio	CV	P value
ATEGGSPSGLGPLGHTIENPR	S6	TGME49_201120	2.06	0.287904	0.0009764
SRTPSYESAR	S1	TGME49_201140	4.92	0.248386	1.75e-05
EANSSDAEASEASSARHA	S4	TGME49_201250	5.07	0.19914	3.16e-06
EANSSDAEASEASSAR	S4	TGME49_201250	2.62	0.157636	3.9e-06
GGQLTESEAGSEK	S7	TGME49_201250	1.55	0.136961	8.17e-05
ESASEVGSSSAHSASPER	S10	TGME49_201400	1.81	0.115355	4.33e-06
LPDATGHASDEEQGQESGR	S9	TGME49_201400	1.77	0.118832	6.46e-06
YTAPDQHTDDEDDPEER	T8	TGME49_201400	2.76	0.108455	1.74e-07
GGDETPVEEK	T5	TGME49_201400	2.09	0.150801	9.86e-06
LPDATGHASDEEQGQESGR	S9	TGME49_201400	1.73	0.127252	1.33e-05
RASASPRPGSEGAENALQK	S3,S5	TGME49_201400	2.47	0.214036	4.92e-05
LPDATGHASDEEQGQESGR	S9	TGME49_201400	1.62	0.124778	2.39e-05
SDFSPYPNWR	S4	TGME49_201400	1.54	0.156911	0.0002214
HASPHGPGAMDSR	S3	TGME49_201400	3.69	0.121377	1.46e-07
HASPHGPGAMDSR	S3	TGME49_201400	1.86	0.0585942	1.7e-08
SPSPGDAVGSR	S3	TGME49_201400	1.94	0.112562	1.9e-06
VEGSISPASSVPPSAGDSWR	S6	TGME49_201680	1.81	0.125759	8.04e-06
VEGSISPASSVPPSAGDSWR	S4	TGME49_201680	2.17	0.120489	1.42e-06
AAPASPQKVEGSISPASSVPPSAGDSWR	S14	TGME49_201680	1.61	0.0340753	1.11e-09
ASPAGSPVFAGQVPAQVK	S2	TGME49_201760	2.46	0.186783	1.89e-05
AGTPAAIEGDDVEGR	T3	TGME49_202070	1.65	0.229576	0.00129
HQVSVFGR	S4	TGME49_202070	1.74	0.158229	6.29e-05
QPSVASTTASEAGLEDVDAIR	S3	TGME49_202200	1.52	0.214728	0.00202
EEPAAEASAAPGVAPAAPEEEPIVDAGAAPASPK	S32	TGME49_202390	1.87	0.125842	6.07e-06
SSVQGPLSPLREDVAR	S8	TGME49_202410	1.58	0.18617	0.0005116
EAGESPTVEMER	S5	TGME49_202410	1.54	0.164482	0.0003099
EEAPSELDEER	S5	TGME49_202430	2.14	0.233362	0.0001962
AATEVAFSR	S8	TGME49_202460	1.74	0.0793384	3.5e-07
DGGSASPSTHLSR	S6	TGME49_202540	1.61	0.0453398	1.06e-08
EKEDDSLSSPSEPR	S8	TGME49_202690	1.7	0.183184	0.0002188
NMPEAVPDQRGSEDESEK	S12	TGME49_202760	2.08	0.204318	9.29e-05
NMPEAVPDQRGSEDESEKK	S12	TGME49_202760	1.97	0.284969	0.001196
RDSPPNPQAASSSAVGPGGGSAK	S3	TGME49_202760	1.66	0.235954	0.001442
APASAASLSPR	S9	TGME49_203150	4.62	0.288488	5.84e-05
DLQSPQGTSPR	T8	TGME49_203150	1.89	0.105201	1.42e-06
DLQSPQGTSPR	S4	TGME49_203150	2.06	0.126862	3.07e-06
SSSSSPICELR	S3	TGME49_203180	2.89	0.207854	2.02e-05
GGDSDDDGEEGDVR	S4	TGME49_203220	4.49	0.163614	9.02e-07
YPATPELTHR	T4	TGME49_203250	2.2	0.244589	0.0002315
HLSEDGRGGEDGR	S3	TGME49_203300	1.89	0.083992	2.46e-07
SDAEVTDDNIYEEHTDR	T6	TGME49_203310	1.7	0.0276754	1.1e-10
GTDDHLTTSMDK	T7	TGME49_203310	1.62	0.101679	5.18e-06
GTDDHLTTSMDK	S9	TGME49_203310	2.31	0.219041	8.25e-05
EGGEGEEGDVEGFSDSEER	S14	TGME49_203320	2	0.110278	1.28e-06
VDGFGSPQR	S6	TGME49_203320	1.51	0.182656	0.0008222
AVSTESDDGEEK	S3,S6	TGME49_203340	2.61	0.313264	0.000525
KSGEKPGSAADSADEDSPSR	S12	TGME49_203370	2.16	0.197913	5.92e-05
SGEKPGSAADSADEDSPSR	S11	TGME49_203370	3.95	0.378899	0.000524
SGEKPGSAADSADEDSPSR	S16	TGME49_203370	1.7	0.098	2.31e-06
QSSWTPDELSLLAK	S3	TGME49_203380	2.83	0.0815703	1.66e-08
RGDESDEDFSAVDEER	S5	TGME49_203380	2.81	0.155342	2.56e-06
GDESDEDFSAVDEER	S4	TGME49_203380	1.89	0.142709	1.39e-05
SSSWFSWK	S1	TGME49_203390	2.11	0.0689336	2.26e-08
EVEDCNAGSGSGSGGR	S13	TGME49_203540	3.48	0.0232439	3.47e-13
EVEDCNAGSGSGSGGR	S13	TGME49_203540	3.65	0.0440657	4.99e-11
STSLDSSLASSR	S3	TGME49_203710	1.84	0.110085	2.52e-06
GDSTPPGLCGGDSATLEK	T4	TGME49_203710	2.46	0.116191	5.18e-07
ADLDDESDSSVSIR	S7	TGME49_203710	1.72	0.0952138	1.66e-06
EELSELGSTPSSR	S12	TGME49_203750	1.74	0.0867374	7.07e-07
DQQSETEDEDR	S4	TGME49_203760	4.97	0.287111	4.91e-05
VTNQGSTEGTSPVK	S6	TGME49_203780	2.01	0.139741	7.39e-06
EGCSPAGGDGDITEAR	S4	TGME49_203980	1.9	0.0851146	2.61e-07
AQLFSTDEGPVSESASK	S12	TGME49_203990	1.56	0.0888354	3.17e-06
EEPPAATGVPSAPSSPAR	S14	TGME49_203990	1.97	0.0536093	5.23e-09
GGAASDGNVSEDPQPSR	S5	TGME49_204100	2.37	0.152914	5.19e-06
DSSQASESAGVGSER	S3	TGME49_204160	2.59	0.178418	1.04e-05
DSSQASESAGVGSERGEDR	S13	TGME49_204160	2.46	0.0340499	3.18e-11
GDSDSEEDASEGDLATSR	S5	TGME49_204160	1.77	0.114659	5.06e-06
DSSQASESAGVGSER	S13	TGME49_204160	2.02	0.0431277	7.62e-10
DSSQASESAGVGSER	S6	TGME49_204160	3.01	0.11949	2.56e-07
DSSQASESAGVGSER	S8	TGME49_204160	2.27	0.191348	3.41e-05
DSSQASESAGVGSERGEDR	S8	TGME49_204160	1.64	0.0880902	1.59e-06
GPEATASAEESRDSSQASESAGVGSER	S14	TGME49_204160	2.63	0.0177917	1.26e-13
VAADAADRDASAR	S11	TGME49_204280	1.83	0.157577	3.87e-05
ANSGGSDSFDFLTGR	S6	TGME49_204310	1.78	0.195679	0.0002293
SAVTSPSGVSDRDDDV	S5	TGME49_204310	1.9	0.14022	1.22e-05
SDEAEGSESQASVGGR	S7	TGME49_204340	2.82	0.0701462	5.08e-09
SHSVPAEMSAYPR	S3	TGME49_204410	1.78	0.103304	2.14e-06
SHSVPAEMSAYPR	S3	TGME49_204410	1.71	0.217714	0.0006503
HVSCPQAASPAPSK	S3	TGME49_204410	1.7	0.0547474	2.54e-08
ASNLSESTDSDQEAER	S10	TGME49_205050	1.65	0.04922	1.5e-08
ASPESDVDACGR	S5	TGME49_205130	2.06	0.258386	0.000496
KVSANDALETVER	S3	TGME49_205130	1.51	0.225657	0.002838
AAQSEAEESGTK	S4	TGME49_205130	1.92	0.242486	0.0005103
DLGPDDLSDDETAGPSR	S8	TGME49_205150	2.72	0.190589	1.35e-05
EQGDSSPTQQGASDAK	S6	TGME49_205220	4.41	0.118505	7.64e-08
EQGDSSPTQQGASDAK	S6	TGME49_205220	3.1	0.152936	1.54e-06
EQGDSSPTQQGASDAK	S6	TGME49_205220	3.84	0.112315	7.13e-08
EQGDSSPTQQGASDAK	S6	TGME49_205220	3.56	0.224153	1.75e-05
EQGDSSPTQQGASDAK	S6	TGME49_205220	2.12	0.0858136	1.22e-07
EQGDSSPTQQGASDAK	T8	TGME49_205220	3.58	0.101229	3.87e-08
AKEDGNESPTASASALAGASR	S8	TGME49_205240	1.51	0.0708607	8.89e-07
HNSPVYSAGEQR	S3	TGME49_205290	2.23	0.138875	3.57e-06
GSGFADSSPGAVR	S7	TGME49_205300	1.92	0.154473	2.28e-05
SSEEEKGSGFADSSPGAVR	S8	TGME49_205300	4.88	0.308023	8.38e-05
TTNPHSPSLDLR	S6	TGME49_205320	2.16	0.189483	4.25e-05
EAGDEERGSSQEQQR	S9	TGME49_205320	6.6	0.242061	9.04e-06
EAGDEERGSSQEQQR	S9,S10	TGME49_205320	7.89	0.242726	7.45e-06
TTNPHSPSLDLR	S6	TGME49_205320	1.95	0.169507	3.96e-05
EAGDEERGSSQEQQR	S9,S10	TGME49_205320	9.8	0.34797	8.4e-05
EAGDEERGSSQEQQR	S9,S10	TGME49_205320	4.7	0.131825	1.53e-07
TVFESQKSLTSTADFR	S8	TGME49_205320	2.13	0.486082	0.01509
LPSLHAAPR	S3	TGME49_205360	2.25	0.0599455	4.81e-09
TAELGTPNAGNKR	T6	TGME49_205380	1.55	0.257849	0.004592
TAELGTPNAGNK	T6	TGME49_205380	1.53	0.164253	0.000336
AAASSQADSGEEGGDAGTR	S5,S9	TGME49_205500	2.59	0.0328545	1.83e-11
AAASSQADSGEEGGDAGTR	S9	TGME49_205500	2.99	0.142964	1.06e-06
AAASSQADSGEEGGDAGTR	S9	TGME49_205500	3.36	0.0273853	1.45e-12
AAEEVASPALSEPTVAISCR	S7	TGME49_205510	1.99	0.153083	1.6e-05
HRLSEEAEEEEDEKPR	S4	TGME49_205510	1.64	0.189808	0.0003872
RGSDASSVNEER	S3	TGME49_205540	2.8	0.27662	0.0001744
HLSASSVDSESDEECPK	S11	TGME49_205558	1.54	0.226699	0.002421
HLSASSVDSESDEECPKLEEVNQEEDAGTPEGR	S6	TGME49_205558	1.51	0.342338	0.02413
LEEVNQEEDAGTPEGR	T12	TGME49_205558	1.61	0.144443	7.24e-05
HLSASSVDSESDEECPK	S9	TGME49_205558	1.79	0.159824	5.19e-05
SLASDTYVIFGEAK	S4	TGME49_205558	1.93	0.0994116	7.68e-07
QEDGTGGATSPAVSNLK	T9	TGME49_205580	1.59	0.155017	0.0001375
TVESDSDSSDSSSDESEEEAKPAAK	S16	TGME49_205580	2.01	0.172898	3.62e-05
KPEENANTEEKQEDGTGGATSPAVSNLK	T20	TGME49_205580	2.07	0.257742	0.0004721
DPSVSPAVTDAAPGEAEGVAAAK	S5	TGME49_205580	1.84	0.19323	0.000157
APSPGGSLAGDGAR	S3	TGME49_205650	2.03	0.0807095	1.04e-07
HHSGTMTPLSPR	S10	TGME49_205680	2.06	0.121497	2.15e-06
HHSGTMTPLSPR	S3	TGME49_205680	1.84	0.0488335	4.58e-09
SAQASTPKEGEGTVDVEMGGVGSSSQDTTR	T6	TGME49_205690	4.39	0.224108	1.03e-05
QQQQEGNSSPAVNNK	S8	TGME49_205710	1.59	0.127097	3.56e-05
HGSDAGAPGEASAPAQ	S12	TGME49_205710	2.15	0.292272	0.0008416
HGSDAGAPGEASAPAQ	S3	TGME49_205710	2.51	0.252141	0.0001464
HGSDAGAPGEASAPAQ	S3	TGME49_205710	2.03	0.0739949	5.16e-08
GRLTPEDMQTQK	T4	TGME49_206320	1.61	0.134812	4.5e-05
GGTATPQCPEGHR	T5	TGME49_206450	1.8	0.183683	0.000134
GGTATPQCPEGHR	T5	TGME49_206450	1.8	0.0637055	4.5e-08
SDSPVEEALR	S3	TGME49_206450	3.9	0.368713	0.0004525
DQSVEGAAETPGSGR	S3	TGME49_206450	1.52	0.252183	0.005082
GNSDGDRETDATGAK	S3	TGME49_206450	7.85	0.0472208	1.99e-11
HSASPSVMPR	S4	TGME49_206450	2.14	0.145591	6.65e-06
SESLEDAEVEEER	S3	TGME49_206510	1.55	0.130992	6.06e-05
GTSPASSEAGDQR	S6	TGME49_206590	2.42	0.286528	0.0004069
GTTSSLSQDDLNR	S7	TGME49_206640	1.73	0.0913006	1.09e-06
AASGLQGSFESDSHSPPQASGGR	S15	TGME49_206670	1.66	0.115535	1.05e-05
LEGEHEKGEGESEER	S12	TGME49_206670	2	0.302226	0.001594
GSLDEDESERPTAGK	S2	TGME49_206670	2.04	0.0552191	5.01e-09
ADGPSASGTHAAR	S5	TGME49_206670	1.97	0.365724	0.005128
EASDGGDRDGDLR	S3	TGME49_206670	2.31	0.207962	5.72e-05
ATDSSSGLSLPPK	S4	TGME49_207240	1.98	0.236179	0.000348
ATDSSSGLSLPPK	T2	TGME49_207240	1.81	0.220703	0.0004362
GGNSGVPTPAAAGR	S4	TGME49_207370	1.57	0.108868	1.26e-05
DREDEEPESEEEESVQNPSAPR	S9	TGME49_207400	2.18	0.161377	1.25e-05
SSSPGNAANTQADSR	S3	TGME49_207400	1.88	0.357233	0.006075
LTGHYAPRPSPGPHK	S10	TGME49_207440	1.52	0.0603496	2.38e-07
AGTSASREDSQSPAVR	S10	TGME49_207710	1.65	0.0640197	1.22e-07
TDEECSDADPTELR	S6	TGME49_207720	1.92	0.115631	2.56e-06
SAAGTAAGSFEASSLEK	T5	TGME49_207770	1.85	0.0715295	8.66e-08
DGLLFLSHFPLADGPQNSTSAGQSGGSQPSSLSSTSAPR	S20	TGME49_207770	2.09	0.268821	0.000577
TSVTAVASGSPPAADDSAK	S10	TGME49_207770	1.71	0.180588	0.0001841
RQLTGHVVTR	T4	TGME49_207820	3.39	0.423055	0.001515
QLTGHVVTR	T3	TGME49_207820	2.77	0.409566	0.002242
MQSPSGDVYEGEFSK	S5	TGME49_207830	1.54	0.206019	0.001309
IYEGDWSMSR	S7	TGME49_207830	1.86	0.283583	0.001714
GEEDDDSAEEEIR	S7	TGME49_207900	2.15	0.258279	0.0003783
HESEEEEELGAEER	S3	TGME49_207960	1.76	0.120198	7.62e-06
DRDEADSAEIDEELTR	S7	TGME49_207990	1.6	0.124318	2.81e-05
SAGDVASDEQR	S7	TGME49_207990	3.87	0.177393	2.4e-06
HVFLQGSDDGDAPAAAQK	S7	TGME49_207990	1.63	0.136636	4.47e-05
SGDAHDYSPR	S8	TGME49_208070	1.97	0.1262	4.1e-06
GTPDESDPETVGQER	S6	TGME49_208310	1.8	0.159404	4.92e-05
VASEASDTPGR	S6	TGME49_208370	1.72	0.0599925	4.43e-08
VASEASDTPGR	T8	TGME49_208370	1.77	0.043771	2.76e-09
ITTLSAPTSGEAEER	S5	TGME49_208400	1.7	0.0950058	1.85e-06
AASPSADDAAR	S3	TGME49_208540	1.52	0.213764	0.001982
VERASDTGEPGPK	S5	TGME49_208540	1.68	0.198364	0.0004131
ALSATSSGYYSDHVDQNEQVR	S11	TGME49_208590	2.5	0.151006	3.5e-06
EMSSDRSPSPR	S7,S9	TGME49_208970	2.16	0.17115	2.05e-05
NSSPGEPGDDFR	S3	TGME49_208970	1.65	0.131795	2.88e-05
DALFSEASPGPSPR	S8	TGME49_209000	1.51	0.0924662	6.94e-06
TEGNSSSVSENAEK	S9	TGME49_209160	3.17	0.10774	9.45e-08
GAAHSEKGESPETPLAQAAAEEEREER	S10	TGME49_209210	1.71	0.133578	2.23e-05
GAAHSEKGESPETPLAQAAAEEER	S10	TGME49_209210	1.67	0.132031	2.67e-05
SSPWRDDSSGQGAPQPK	S2	TGME49_209280	1.64	0.133992	3.54e-05
ASAEQEAQAAK	S2	TGME49_209280	1.85	0.228907	0.0004663
EGSAANAGSVAASEK	S9	TGME49_209440	2.78	0.087412	3.08e-08
DVSPGSDPATAR	S3	TGME49_209440	2.06	0.112224	1.18e-06
ANSLQNLQR	S3	TGME49_209450	1.77	0.315548	0.00463
ANSLQNLQR	S3	TGME49_209450	2.51	0.331632	0.0008933
SEDSLLSGAK	S7	TGME49_209450	1.81	0.21784	0.0004042
ANSLQNLQR	S3	TGME49_209450	1.96	0.156655	2.14e-05
AGPGSPAGGPTDSDADFLGSGAHSSSR	T11	TGME49_209450	2.24	0.241417	0.0001899
QPLSPSQASAAR	S4	TGME49_209470	2.27	0.184143	2.59e-05
QPLSPSQASAAR	S4	TGME49_209470	2.54	0.226761	6.54e-05
ALSHEVAYTAK	S3,Y8,T9	TGME49_209500	1.52	0.102766	1.33e-05
SEQGGVGSPK	S8	TGME49_209500	3.84	0.290644	9.26e-05
GSEDGQIQHMHSQSQLTQTDSGSK	S12	TGME49_209510	2.43	0.0551485	1.56e-09
HHSADNMEGDTGSEMPQGTK	S3	TGME49_209510	1.9	0.309654	0.002552
HHSADNMEGDTGSEMPQGTK	S3	TGME49_209510	2.7	0.0398027	6.85e-11
GSEDGQIQHMHSQSQLTQTDSGSK	S12	TGME49_209510	7.19	0.31668	5.8e-05
EAQESSDDEDEDDAHFDGEDLK	S6	TGME49_209600	2.16	0.172357	2.16e-05
NTLETGDSLR	S8	TGME49_209600	2.23	0.208059	6.96e-05
VMEDDSGDEDWEPSFR	S6	TGME49_209600	2.3	0.0731041	2e-08
VMEDDSGDEDWEPSFR	S6	TGME49_209600	2.14	0.109219	7.47e-07
EAQESSDDEDEDDAHFDGEDLK	S6	TGME49_209600	2.13	0.118379	1.43e-06
SASGEEVNQEAR	S3	TGME49_209730	2.59	0.269945	0.0002013
RSPSTDSHFGR	S2,S4	TGME49_209850	4.88	0.427059	0.0007585
QDSLSPGAAR	S5	TGME49_209850	1.86	0.165092	4.76e-05
DISVDREREEETR	S3	TGME49_209850	1.65	0.0640842	1.24e-07
DISVDREREETR	S3	TGME49_209850	2.3	0.381162	0.00302
ETSLSSDRFREDR	S5,S6	TGME49_209850	1.58	0.146535	0.0001062
RSISIDRER	S2,S4	TGME49_209850	2.19	0.167165	1.58e-05
RLGSNPNFIPMGGASGPPR	S4	TGME49_209850	6.7	0.601941	0.003963
DLSMDKGR	S3	TGME49_209850	5.16	0.255539	1.98e-05
DISIDRER	S3	TGME49_209850	2.16	0.0754656	3.91e-08
NSSDRDESFSPPR	S3	TGME49_209850	1.57	0.139946	8.02e-05
DVSIDRER	S3	TGME49_209850	5.54	0.405876	0.0004483
RDISIDRER	S4	TGME49_209850	1.87	0.0733854	9.63e-08
RDISVDRER	S4	TGME49_209850	1.51	0.135506	0.0001071
NRQDSLSPGAAR	S5,S7	TGME49_209850	2.59	0.0611214	2.56e-09
SISIDRERDDR	S1,S3	TGME49_209850	2.17	0.135838	3.52e-06
EVSPASEHEEGHR	S3,S6	TGME49_209850	3.49	0.247817	3.84e-05
SPSTDSHFGR	S1	TGME49_209850	3.96	0.113213	6.96e-08
DISVDRER	S3	TGME49_209850	2.8	0.431463	0.002931
NRQDSLSPGAAR	S5,S7	TGME49_209850	1.99	0.204371	0.0001259
NRQDSLSPGAAR	S5,S7	TGME49_209850	1.91	0.176073	6.02e-05
SISDSVR	S3	TGME49_209850	3.74	0.0108427	6.26e-16
ERVDSEDRER	S5	TGME49_209850	4.24	0.096063	1.61e-08
GSVSAPAAAPEETGGDSSHSLSR	S17	TGME49_209880	1.69	0.178881	0.0001998
GGSTGTDASYSSSEGESVYTDR	S13	TGME49_209890	2.21	0.161876	1.17e-05
YATQETFEPR	T6	TGME49_209890	2.36	0.115035	5.93e-07
YATQETFEPR	T6	TGME49_209890	1.51	0.0760248	1.48e-06
STTPVSGVTGGSVQR	T3	TGME49_209970	2.04	0.278037	0.0008252
APSTPMGHPELGR	T4	TGME49_210260	1.71	0.101975	2.97e-06
APSTPMGHPELGR	S3	TGME49_210260	5.28	0.426403	0.0006632
LLPADSSEALR	S6	TGME49_210270	1.91	0.188795	9.91e-05
SVSEEGKDMETR	S3	TGME49_210300	2.02	0.15776	1.75e-05
ASSPSPSESGEASGAPR	S3	TGME49_210360	1.82	0.0410151	1.26e-09
ASSPSPSESGEASGAPR	S3,S5	TGME49_210360	2.16	0.16573	1.63e-05
ASSPSPSESGEASGAPR	S5	TGME49_210360	3.25	0.0226855	3.63e-13
YNQHALLINEPPPETQSPR	S17	TGME49_210380	1.95	0.214227	0.0002054
YNQHALLINEPPPETQSPR	T15	TGME49_210380	1.92	0.240262	0.0004864
ESESASSLPATPQER	S7	TGME49_210430	1.64	0.105695	6.04e-06
AFSQLSPR	S6	TGME49_210430	2.13	0.408912	0.006375
RNSDAEETEASGRPQHSK	S3	TGME49_210440	1.54	0.117149	2.82e-05
RESPDPQESSHVPTDGR	S3	TGME49_210440	1.62	0.0864518	1.56e-06
DGGDTLSGDEEEKR	S7	TGME49_210700	2.81	0.144552	1.48e-06
ASFFFSR	S2	TGME49_210700	2.65	0.0208475	4.32e-13
DGGDTLSGDEEEK	S7	TGME49_210700	2.1	0.244033	0.0003027
GDEKPVVDGGSAGEER	S11	TGME49_210700	1.63	0.192667	0.0004782
WQSDDGSPQVPGSEAASSR	S7	TGME49_210781	1.57	0.211585	0.001248
DGMGESDDTPR	T9	TGME49_211000	1.69	0.279246	0.003309
RENSEDDAEEEREER	S4	TGME49_211010	4.32	0.319062	0.0001359
DLPAVCSGGSDSALR	S10	TGME49_211020	1.81	0.115275	4.18e-06
VTAGGGASSAAGQR	T2	TGME49_211040	1.73	0.060354	4.33e-08
GVPASSQGILR	S5	TGME49_211040	3.25	0.0250515	7.97e-13
GVPASSQGILR	S5	TGME49_211040	2.51	0.151222	3.5e-06
ETTSASSETETGEAR	S7	TGME49_211150	3.03	0.232501	3.81e-05
GVSEEVGSDSESR	S8	TGME49_211150	2.82	0.142347	1.3e-06
LSDAPALPSLPTLELPK	T12	TGME49_211320	2.6	0.0281098	5.11e-12
LETSDSTEAEIMAQR	S6	TGME49_211630	1.52	0.157275	0.0002658
YDREASPSEER	S6	TGME49_211670	2.06	0.0634786	1.41e-08
YEEGTEAFTGK	T5	TGME49_211680	1.53	0.108594	1.84e-05
TVTAAAADEGTSSPASGSR	S13	TGME49_211690	1.51	0.215909	0.002271
SASNPVDR	S3	TGME49_211710	2.11	0.338021	0.00228
APSENSDVAR	S3	TGME49_211720	3.43	0.300827	0.0001593
GGDADSDKGGASGSQNSTPR	S6	TGME49_212090	2.58	0.132725	1.14e-06
GGDADSDKGGASGSQNSTPR	S6	TGME49_212090	2.53	0.183211	1.42e-05
NGAQSPGYPFLPSDQGTR	S5	TGME49_212190	2.3	0.199803	4.35e-05
TGSSENNEVLPSFQDAEK	S3	TGME49_212210	2.21	0.214584	9.07e-05
TGSSENNEVLPSFQDAEK	S3	TGME49_212210	2.14	0.16497	1.65e-05
TGSSENNEVLPSFQDAEK	S3	TGME49_212210	2.23	0.145939	5.08e-06
GGESEETPVGGDR	T7	TGME49_212220	2.1	0.311046	0.001408
RGGESEETPVGGDR	T8	TGME49_212220	1.93	0.15992	2.8e-05
QCAKPAVASD	S9	TGME49_212290	10.32	0.142136	9.43e-08
GESAFSTGASTTR	S6	TGME49_212820	1.62	0.0503363	2.37e-08
SQISGSPGQESSR	S6	TGME49_212820	1.92	0.0905321	3.88e-07
RRESEGEEAESR	S4	TGME49_212820	5.96	0.206832	3.21e-06
QQAPSPEGGASSGGESR	S5	TGME49_212820	1.97	0.227221	0.0002813
NSQAADSDANGESTEAR	S7	TGME49_212860	3.78	0.248973	3.2e-05
REEHDGNSVTGSSGASR	S12,S13	TGME49_212860	2.31	0.295012	0.0006151
AHEESPEAEGR	S5	TGME49_212880	3.06	0.355033	0.0006765
AAHAEETDSLQGSR	S9	TGME49_212880	2.02	0.120037	2.33e-06
ETSDEGQEGPDLAR	S3	TGME49_212880	2.12	0.13304	3.51e-06
AVSSEDVSGAAEGRPEVPEK	S3	TGME49_212930	1.71	0.0936462	1.52e-06
EGSWHAGASAETR	S3	TGME49_212960	1.55	0.131768	6.27e-05
VTDVGHSPR	S7	TGME49_212990	1.85	0.259108	0.001023
AGSSAGAATSASATASSK	S4	TGME49_213030	1.62	0.151655	0.0001006
EVSDGYSPPSLQTGSDATQK	Y6	TGME49_213030	1.57	0.155918	0.0001675
EVSDGYSPPSLQTGSDATQK	S7	TGME49_213030	1.56	0.113205	1.92e-05
EVSDGYSPPSLQTGSDATQK	S3	TGME49_213030	2.22	0.0422125	3.27e-10
LQAASPSSALR	S5	TGME49_213040	2.85	0.365402	0.001024
RRSDGSLEGHR	S3,S6	TGME49_213040	2.05	0.317672	0.001838
GIQTSLPSSPETR	S8	TGME49_213040	2.39	0.332084	0.001118
ETVGSGEETPGR	T9	TGME49_213300	2.86	0.2356	5.21e-05
LGLETGDTPAR	T8	TGME49_213325	2.29	0.298266	0.0006874
LDGFRDEPSPLGTHR	S9	TGME49_213392	1.56	0.267555	0.005166
GESPQNTGAEEGSDTER	S13	TGME49_213610	4.52	0.106925	3.23e-08
GESPQNTGAEEGSDTER	S13	TGME49_213610	3.36	0.148977	9.59e-07
GESPQNTGAEEGSDTER	S13	TGME49_213610	4.28	0.166229	1.13e-06
LFAASVSGAEARGNSPPAK	S15	TGME49_213635	1.73	0.13425	2.07e-05
QRPDTDEEEDEAER	T5	TGME49_213900	3.64	0.236065	2.39e-05
QRPDTDEEEDEAERESK	T5	TGME49_213900	3.38	0.0681778	2.04e-09
TTTGSPPEVEWR	S5	TGME49_213900	1.61	0.137895	5.37e-05
QRPDTDEEEDEAER	T5	TGME49_213900	2.73	0.270112	0.0001637
GQTQSPSGGAPGGER	S5	TGME49_214090	1.79	0.0146357	3.89e-13
GQTQSPSGGAPGGER	S5	TGME49_214090	2.1	0.00963557	3.57e-15
RSPSVCSER	S2	TGME49_214090	4.13	0.138022	2.94e-07
SPSVGTQHALR	S1	TGME49_214090	1.52	0.265181	0.0066
ASVGGEDESEEEK	S9	TGME49_214090	1.58	0.264578	0.004275
ASGAEATGASDDGDPVLAQLEK	S10	TGME49_214090	1.61	0.197311	0.0006176
SPSVGTQHALR	S3	TGME49_214090	2.12	0.018555	6.23e-13
GQTQSPSGGAPGGER	S5	TGME49_214090	1.61	0.0858931	1.63e-06
GQTQSPSGGAPGGER	S5	TGME49_214090	2.38	0.260817	0.0002363
EATGSGFLGR	S5	TGME49_214110	2.44	0.285584	0.0003817
EATGSGFLGR	T3	TGME49_214110	4.62	0.357336	0.0002592
SASPSPSLR	S3	TGME49_214130	1.72	0.0306977	2.2e-10
EGDKSPPLAGDSR	S5	TGME49_214140	2.65	0.289653	0.0002939
GEGSGLSSPASAHPR	S7	TGME49_214140	1.62	0.182694	0.0003441
DERQSPANFHR	S5	TGME49_214180	1.65	0.118398	1.35e-05
RLSQGSENGDAEEEVR	S6	TGME49_214210	2.37	0.0871627	6.81e-08
RLSQGSENGDAEEEVREK	S3	TGME49_214210	1.53	0.18209	0.000644
RLSQGSENGDAEEEVR	S3	TGME49_214210	1.71	0.0988979	2.32e-06
RLSQGSENGDAEEEVR	S3	TGME49_214210	2.21	0.151042	7.11e-06
RLSQGSENGDAEEEVR	S3	TGME49_214210	2.03	0.138716	6.5e-06
RLSQGSENGDAEEEVR	S3,S6	TGME49_214210	2.29	0.106167	3.82e-07
RLSQGSENGDAEEEVR	S3,S6	TGME49_214210	1.97	0.0791727	1.13e-07
LSQGSENGDAEEEVR	S5	TGME49_214210	1.89	0.104158	1.29e-06
RLSQGSENGDAEEEVR	S3,S6	TGME49_214210	1.54	0.108456	1.71e-05
ALSPLDPTEETPASGEPLR	S3	TGME49_214240	1.74	0.135766	2.03e-05
GGQTPGDAEER	T4	TGME49_214240	1.83	0.267562	0.001352
TASVSSASDGDEER	S8	TGME49_214260	2.59	0.290819	0.0003317
ESDNSDEELKTK	S5	TGME49_214270	2.82	0.220462	3.42e-05
TETPEDAEEAESSR	T3	TGME49_214270	2.34	0.178546	1.74e-05
EKTETPEDAEEAESSR	T5	TGME49_214270	3.36	0.169333	2.55e-06
KSERESDNSDEELK	S6	TGME49_214270	3.07	0.23428	3.83e-05
RGGLSSDEEFEAK	S6	TGME49_214270	1.73	0.206711	0.0004101
GGLSSDEEFEAK	S4	TGME49_214270	2.36	0.199088	3.72e-05
ESDNSDEELK	S5	TGME49_214270	1.77	0.129078	1.24e-05
KGASPVAAAAAAPVTVEKPAVSDEEAEGR	S22	TGME49_214270	2.12	0.115333	1.2e-06
GGLSSDEEFEAK	S5	TGME49_214270	2.04	0.130942	4.1e-06
GASPVAAAAAAPVTVEKPAVSDEEAEGR	S21	TGME49_214270	2.15	0.114446	1.01e-06
KDDSDDETKPAPPAK	S4	TGME49_214270	1.54	0.336258	0.01833
GVSDDLTK	S3	TGME49_214320	7.56	0.181097	8.44e-07
ESAASPLPHGLPTGSGR	S5	TGME49_214470	4.92	0.409245	0.0005699
LLQAPSSPQSSSVDDEDDGSR	S7	TGME49_214560	1.7	0.0885613	1.04e-06
DSSRPSSPVSGVSVPGGGVGPR	S7	TGME49_214600	1.72	0.151366	5.04e-05
QASSPHPALER	S4	TGME49_214600	1.56	0.246278	0.003237
ELDSQSEGEKER	S6	TGME49_214620	2.72	0.165145	4.65e-06
ELDSQSEGEKER	S4,S6	TGME49_214620	2.73	0.13926	1.25e-06
LVASDSLAAAAAPASPASHR	S15	TGME49_214630	1.54	0.133678	7.21e-05
ELSAESDGDVEHK	S6	TGME49_214740	1.93	0.106757	1.32e-06
GTSLPDPAAQLQDADLSSGDLAADR	S3	TGME49_214840	2.43	0.154928	4.96e-06
ETNGAASPEKEAEEHGAAEGK	S7	TGME49_214840	1.89	0.2348	0.0004669
GQAATGSDAAEGEAK	S7	TGME49_214840	2.75	0.107766	1.67e-07
HLLQTPRPAWLK	T5	TGME49_214880	1.93	0.0899711	3.5e-07
SSIAETDQGSELAETAR	S10	TGME49_214880	2.14	0.0959803	2.7e-07
DEEEGPRSPPGSVSQR	S8	TGME49_214880	1.63	0.0959835	3.11e-06
SEVTEDSHTDRDSQGLR	S13	TGME49_214880	1.9	0.0838607	2.39e-07
HKETGGSATSLDGAADSR	S17	TGME49_214920	1.6	0.363971	0.01967
QAENGRLPSDDEA	S9	TGME49_214940	2.32	0.0274478	7.89e-12
SESPSPTPFAR	S3	TGME49_214960	1.67	0.193934	0.0003746
TEEDSEADVNADGER	S5	TGME49_214970	2.26	0.223937	0.0001077
RTEEDSEADVNADGER	S6	TGME49_214970	3.08	0.19686	1.07e-05
ASGLDRSPLR	S7	TGME49_214970	1.9	0.235698	0.0004586
DPASGQEVGTPHEGPR	T10	TGME49_214990	1.87	0.212319	0.0002564
SASGEVGAASR	S3	TGME49_214990	1.91	0.153673	2.26e-05
ANAPTPPLSPASAASNAR	S9	TGME49_214990	1.51	0.0326655	2.09e-09
VAESGGRTSPER	S9	TGME49_214990	1.83	0.185665	0.0001208
GSQAEEESLQSDER	S11	TGME49_215040	2.91	0.331277	0.0005098
AGAPGEEASESGAAAEPDAR	S9	TGME49_215040	2.43	0.100671	1.81e-07
FLLLSDSDETDR	S5	TGME49_215080	1.55	0.122099	3.62e-05
VLTSDEGDAGLDAAPR	S4	TGME49_215220	2.13	0.375552	0.003955
NLVESPDATSGEEESGR	S5	TGME49_215300	1.84	0.141444	1.7e-05
ESEQPASGEASETGR	S11	TGME49_215300	2.23	0.229443	0.0001367
SEDLSNTSYQFYR	S5	TGME49_215420	1.56	0.174848	0.0004017
IMSSSAPSEPNPR	S5	TGME49_215430	1.77	0.234222	0.0007785
IMSSSAPSEPNPR	S3	TGME49_215430	1.66	0.310852	0.006951
TTHVALESSPWK	S8	TGME49_215480	1.65	0.270504	0.003367
LANSPTAQSSPK	S9	TGME49_215490	1.91	0.208901	0.0001964
AVDSPPCDEGASSR	S13	TGME49_215490	1.55	0.195652	0.0008893
QMEQEDIRSR	S9	TGME49_215490	2.09	0.0531651	3.05e-09
SEQSPTADSGETIPR	S4,S9	TGME49_215500	1.73	0.0695486	1.37e-07
SEQSPTADSGETIPR	S4	TGME49_215500	1.54	0.182341	0.0006109
AESETERPETPQR	S3	TGME49_215560	1.85	0.214142	0.0002953
ASQDDDEHRPGASAEK	S2	TGME49_215560	1.88	0.181064	8.26e-05
AESETERPETPQR	T10	TGME49_215560	1.66	0.297136	0.00538
GGDSLSPSPSADSSSPASPR	S18	TGME49_215640	1.77	0.139394	2.09e-05
AAGGDGEVSSDSEAESSR	S10	TGME49_215640	3.14	0.135853	5.91e-07
SSSFSSSVSPELSR	S3	TGME49_215700	1.61	0.221508	0.001265
VSSAPATAGDRGSEHGDR	S2	TGME49_215950	2.03	0.124347	2.87e-06
DTLSSIPIDR	T2	TGME49_216140	1.7	0.151761	5.76e-05
EQDAGDLGSPGPSSAGR	S9	TGME49_216210	1.55	0.0732621	7.85e-07
AETGSEGGDQAVR	S5	TGME49_216380	2.77	0.197639	1.64e-05
REDGESDGEEVSAPAPR	S6	TGME49_216430	1.84	0.0899957	5.47e-07
GGEEAEGEKESEEETGQCR	S11	TGME49_216430	2.29	0.130421	1.86e-06
GACSSSEEGGVSPR	S12	TGME49_216430	2.76	0.107609	1.62e-07
ETEECSLSGEESGR	S8	TGME49_216430	2.26	0.125077	1.46e-06
SAESTAAAAK	S4	TGME49_216460	1.67	0.126316	1.85e-05
DAAIFPGADEIHETSSENDKK	S16	TGME49_216460	1.59	0.239404	0.002385
QSGPEGASEEEEEEDSR	S8	TGME49_216590	2.15	0.151412	8.65e-06
GPNSPGEGDER	S4	TGME49_216610	1.95	0.12992	5.56e-06
DSSKGDEMQEEVRSPGNR	S14	TGME49_216610	2.87	0.223752	3.53e-05
TLGSVFSPAVSEDEQGRPR	S11	TGME49_216610	1.58	0.139731	7.34e-05
LGTHHESFSEK	S7	TGME49_216620	1.77	0.100479	1.86e-06
LASGALR	S3	TGME49_216620	5.06	0.122486	7.43e-08
GSAATPEEGETPPAGQVAQK	T5	TGME49_216670	2.25	0.0906753	1.25e-07
GSAATPEEGETPPAGQVAQK	T11	TGME49_216670	2.06	0.0517291	2.76e-09
RGSPGDAETGETSSR	S3	TGME49_216740	18.2	0.366393	8.43e-05
VLPVASPSSDER	S6	TGME49_216740	1.86	0.246497	0.0007299
GRSPSSELDGPGASSQTPEVFTR	S3	TGME49_216740	1.87	0.190322	0.0001227
DALSPTDPTADAQPDDAAAK	S4	TGME49_216750	2.14	0.1325	3.23e-06
EGESEGEEEVKK	S4	TGME49_216780	2.95	0.284665	0.0001747
GVESGSEQAPFATADSDNETHR	S16	TGME49_216820	1.84	0.0485896	4.26e-09
GVESGSEQAPFATADSDNETHRR	S16	TGME49_216820	1.66	0.16328	0.0001244
HTSDEEDGAASDASQ	S3	TGME49_216930	2.01	0.261794	0.0006196
SPRHTSDEEDGAASDASQ	T5,S6	TGME49_216930	3.78	0.160106	1.17e-06
SVKPGDVVSAQPR	S1	TGME49_216970	1.77	0.12099	7.62e-06
ADAGSQLSPGEHAPEKGDTGGDSAAGR	S8	TGME49_217220	1.7	0.154168	6.58e-05
ASDPADDSDSGVLPK	S8	TGME49_217440	1.76	0.140637	2.41e-05
ASDPADDSDSGVLPK	S10	TGME49_217440	1.84	0.101468	1.38e-06
GSISQPGENSPFRER	S10	TGME49_217460	1.68	0.213681	0.0006835
ETPREDDESADEALAEK	S9	TGME49_217480	1.61	0.0950519	3.39e-06
LNPSDPLSYR	S8	TGME49_217510	2.31	0.291131	0.0005726
QQDVSGQAAGTESPSGQDK	S13	TGME49_217550	1.71	0.0936461	1.54e-06
DFASAPTTSLDGVSGK	S9	TGME49_217870	1.67	0.084773	9.58e-07
DDTGGTLHESDEDER	S10	TGME49_217870	2.45	0.059232	2.63e-09
DFASAPTTSLDGVSGK	S14	TGME49_217870	1.54	0.091985	4.83e-06
ERDDTGGTLHESDEDER	S12	TGME49_217870	2.54	0.188182	1.68e-05
METSSTPSTK	T6	TGME49_217880	1.52	0.105726	1.65e-05
RFSDIAVK	S3	TGME49_217910	2.18	0.496555	0.0151
SAPMSGGIK	S5	TGME49_218260	1.53	0.148973	0.0001686
GVSPGGCGEMVESEK	S3	TGME49_218300	1.68	0.101372	3.47e-06
ITAASGRGSNDEGSR	S9	TGME49_218300	1.67	0.17412	0.0001873
GVSPGGCGEMVESEK	S3	TGME49_218300	2.1	0.102434	5.03e-07
GGSGSDSTESEEQGK	S3	TGME49_218520	3.74	0.189525	4.33e-06
TEATDSREAVAQGAASK	S6	TGME49_218550	3.48	0.467412	0.002571
DTGPKLEDQDTTPGTPDGAPAR	T15	TGME49_218560	1.84	0.1774	8.43e-05
LEDQDTTPGTPDGAPAR	T7	TGME49_218560	1.62	0.0847681	1.34e-06
DTGPKLEDQDTTPGTPDGAPAR	T15	TGME49_218560	1.8	0.173248	8.9e-05
SEASGSASEQSPSRPR	S4	TGME49_218570	2.25	0.372622	0.002921
EEEGAPASTDAEESPSSPSR	S14	TGME49_218570	2.18	0.0941288	2.08e-07
DASSAAASASHASSPEAAK	S14	TGME49_218610	2.12	0.241289	0.0002589
ENSQYPVSPTESSASTPR	S8	TGME49_218720	2.24	0.146728	5.19e-06
GKSEPSEISSSSPR	S3	TGME49_218720	2.34	0.0636707	6.18e-09
EAALMEKSPTANAVAA	T10	TGME49_218820	1.6	0.199904	0.0007337
GEPVRDSLSPDASSR	S9	TGME49_218960	1.73	0.14413	3.47e-05
DSLSPDASSR	S4	TGME49_218960	1.67	0.0434017	4.99e-09
ETDAGAVSPDEVSR	S8	TGME49_218960	2.39	0.107093	3.2e-07
DCHTGAGTPGGTDVADR	T8	TGME49_218960	1.84	0.0720489	9.53e-08
SGFVQENAFSPPSER	S10	TGME49_218960	1.68	0.20651	0.0005379
RETDAGAVSPDEVSR	S9	TGME49_218960	3.2	0.274063	0.0001021
EASTPPAAK	T4	TGME49_218960	2.35	0.237835	0.0001327
NSYGSQAEAPSTAGEDNVK	S2	TGME49_219170	2.82	0.184873	9.37e-06
EFPFSQSK	S7	TGME49_219170	2.43	0.218762	6.22e-05
GSGGGPGSPGGR	S2	TGME49_219290	2.2	0.0519031	1.76e-09
LAPADATEAAAAENHGYPK	T7	TGME49_219320	2.57	0.221892	5.3e-05
EVSPSRDNAEGR	S3	TGME49_219460	1.75	0.208901	0.0003971
AGSDSDGDTPSAFPQTNR	S5	TGME49_219600	2.37	0.166081	9.59e-06
RNSSSMLDASK	S3	TGME49_219690	3.88	0.132066	2.45e-07
NSSSMLDASK	S2	TGME49_219690	2.77	0.274776	0.0001736
QNSLSAETVDSMR	S3	TGME49_219710	2.09	0.118601	1.62e-06
SETGGDVGGAGER	S1	TGME49_219710	2.28	0.219453	9e-05
AEPDVQVPSGDIK	S9	TGME49_219750	1.54	0.155087	0.0002045
TEEESKSQEGGGAGASSSGK	S7	TGME49_219760	2.51	0.188012	1.79e-05
ADAALAHAAAASR	S12	TGME49_219800	2.25	0.266978	0.0003695
QASLVAGK	S3	TGME49_219800	2.02	0.29665	0.001317
GETGESGGEEAAR	S6	TGME49_220212	3	0.176153	5.07e-06
EVETPMHSAQR	T4	TGME49_220212	3.31	0.40541	0.001241
RGETGESGGEEAAR	S7	TGME49_220212	2.33	0.264977	0.0002938
RGETGESGGEEAAR	T4	TGME49_220212	3.65	0.144833	5.95e-07
GSSPETAPER	S3	TGME49_220240	3.12	0.181017	5.44e-06
QGSRGSSFNSEGEVH	S3	TGME49_220270	1.56	0.109552	1.51e-05
QGSRGSSFNSEGEVH	S3	TGME49_220270	2.65	0.195456	1.83e-05
QGSRGSSFNSEGEVH	S6	TGME49_220270	1.89	0.141673	1.36e-05
QGSRGSSFNSEGEVH	S3,S6,S10	TGME49_220270	1.85	0.0858868	3.58e-07
GGSFVSQVGTESQVPR	S6	TGME49_220270	1.6	0.0214046	2.95e-11
PAATDEQAEGSADAGDKQGSR	S20	TGME49_220270	1.71	0.294612	0.003985
QGSRGSSFNSEGEVH	S6,S10	TGME49_220270	1.89	0.1203	3.91e-06
QGSRGSSFNSEGEVH	S3,S10	TGME49_220270	1.95	0.119087	2.82e-06
QGSRGSSFNSEGEVH	S6	TGME49_220270	1.55	0.251874	0.00392
GASLSCVEAGASPQSQASLQGQR	S12	TGME49_220340	1.54	0.149644	0.0001615
TEGASQSGDATAR	S5	TGME49_220340	2.73	0.368222	0.001242
GSSDSEATLENAER	S3	TGME49_220340	1.78	0.112836	4.24e-06
ADTDSPRYSTAGTPR	S5,Y8,T13	TGME49_220340	1.53	0.142883	0.0001251
ASSFSSSYDSEDR	S10	TGME49_220360	1.6	0.0964203	4.15e-06
AETGEQSPEAQSAR	S7	TGME49_220370	2.04	0.28949	0.001089
SGQHEEAELHTSGPSSR	S12	TGME49_220430	2.03	0.153031	1.35e-05
DASPPHTANSSAR	S3	TGME49_220510	2.92	0.0961631	5.33e-08
DASPPHTANSSAR	S3	TGME49_220510	2.24	0.088282	1.04e-07
QVPSSENIDEMAQQGEAPQVEGESIQAESK	S4	TGME49_220510	2.25	0.0611737	5.72e-09
QVPSSENIDEMAQQGEAPQVEGESIQAESK	S4	TGME49_220510	2.39	0.192463	2.73e-05
ERSEGVESTESSR	S3	TGME49_220570	1.8	0.198701	0.000231
GLGSEPASPQNDTPESR	S8	TGME49_220900	1.88	0.154647	2.7e-05
EDSLPASPVAAVSR	S7	TGME49_220900	1.51	0.031767	1.56e-09
GLGSEPASPQNDTPESR	T13	TGME49_220900	1.88	0.222828	0.0003422
GLGSEPASPQNDTPESR	S8	TGME49_220900	2.52	0.13679	1.61e-06
GLGSEPASPQNDTPESR	S4	TGME49_220900	1.6	0.194001	0.0005877
TAGSAGSESEPENR	S9	TGME49_221180	3.58	0.319787	0.0002146
TAGSAGSESEPENR	S7,S9	TGME49_221180	4.7	0.210569	5.59e-06
SDSFPGR	S3	TGME49_221180	2.05	0.187033	5.43e-05
RADSLPSTRLSPR	S7	TGME49_221180	1.64	0.116342	1.22e-05
TAGSAGSESEPENR	S7	TGME49_221180	3.83	0.146166	5.59e-07
RADSLPSTR	S4	TGME49_221180	2.21	0.157694	9.63e-06
TAGSAGSESEPENR	S4	TGME49_221180	1.62	0.0992265	4.53e-06
TAGSAGSESEPENR	S7,S9	TGME49_221180	3.45	0.198367	7.73e-06
SFSPAPVADTAVPTAEER	S3	TGME49_221390	1.6	0.100217	5.54e-06
ADSDASSDTDVER	S6,S7	TGME49_221390	2.78	0.162567	3.76e-06
AEKESDEESVSAK	S5	TGME49_221390	2.09	0.100373	4.49e-07
GGEEQSESETEKER	S6,S8	TGME49_221610	4.64	0.256062	2.44e-05
GDGGVSREGEEETR	S6	TGME49_221610	3.13	0.163624	2.49e-06
GQASDNEALQTPGNDDSR	S4	TGME49_221630	2.35	0.0538989	1.58e-09
GQASDNEALQTPGNDDSR	S4	TGME49_221630	1.94	0.0492014	3.04e-09
GQASDNEALQTPGNDDSR	S4	TGME49_221630	2.1	0.0539759	3.3e-09
SASPSISSK	S3	TGME49_221660	1.96	0.0414498	7.12e-10
GGETPEGEKESSTEQAR	T4	TGME49_221720	2.75	0.163315	4.06e-06
SHSFSAFR	S1	TGME49_221940	2.83	0.602072	0.01615
DTGEESGEETGGR	S6	TGME49_221940	2.74	0.240529	7.18e-05
ISDDEDDQQAAK	S2	TGME49_221950	1.52	0.243847	0.004229
TAEELEEENRISDDEDDQQAAK	S12	TGME49_221950	1.62	0.173135	0.0002413
QTSPQSAPHATTK	S3	TGME49_221980	1.83	0.0626618	3.38e-08
SGSPAHAGVAPGTEEK	S3	TGME49_222050	3.27	0.116898	1.6e-07
NGSEGLDSPASR	S8	TGME49_222070	1.75	0.204549	0.0003491
EVSESHGTVGEVEREPLSPR	S18	TGME49_222192	1.54	0.107312	1.53e-05
AAGVATAGLDMR	T6	TGME49_222200	1.64	0.284861	0.004819
STITHADGSESEIAR	S11	TGME49_222220	1.52	0.0457735	2.52e-08
STITHADGSESEIAR	S9	TGME49_222220	1.53	0.128738	6.37e-05
APRSPSPPLSPAAEK	S4,S6	TGME49_222230	1.57	0.165725	0.0002647
FSQPVDAGEASPVSPR	S14	TGME49_222240	2.25	0.215854	8.62e-05
EGPGFSPSQLLGEPR	S6	TGME49_222240	1.65	0.0576627	5.2e-08
DVLPLPPDSDGSTPR	S9	TGME49_222250	1.92	0.18752	8.92e-05
DVLPLPPDSDGSTPR	S12	TGME49_222250	1.92	0.192219	0.0001085
HTEENSHNAGPASDDSDEEAEGR	S13,S16	TGME49_222360	2.04	0.0647438	1.75e-08
HTEENSHNAGPASDDSDEEAEGR	S13,S16	TGME49_222360	2.46	0.0334211	2.71e-11
HTEENSHNAGPASDDSDEEAEGR	S16	TGME49_222360	2.7	0.0984418	8.96e-08
HTEENSHNAGPASDDSDEEAEGR	S16	TGME49_222360	3.79	0.0945832	1.91e-08
HTEENSHNAGPASDDSDEEAEGR	S13,S16	TGME49_222360	2.54	0.169784	7.93e-06
HTEENSHNAGPASDDSDEEAEGR	S16	TGME49_222360	1.92	0.0565852	9.7e-09
SSRPSISASDR	S2	TGME49_222400	2.08	0.141687	6.45e-06
SSSSGFSSDSETPR	S8	TGME49_222430	1.65	0.0436046	6.05e-09
SSSSGFSSDSETPR	S3	TGME49_222430	2.07	0.125838	2.76e-06
SSSSGFSSDSETPR	S4	TGME49_222430	2.16	0.129498	2.58e-06
GDGSPGEDGNSSR	S4	TGME49_222710	2.59	0.335453	0.0008437
NKENSVSSPETR	S8	TGME49_222800	2.81	0.182831	8.66e-06
NKENSVSSPETR	S7,S8	TGME49_222800	2.05	0.30746	0.001513
EAHADLSEGER	S7	TGME49_222900	1.89	0.12063	4.11e-06
GSSGGPAGSSGDSGSYQTSEK	S13	TGME49_222952	1.76	0.074105	1.84e-07
GSSGGPAGSSGDSGSYQTSEK	S10	TGME49_222952	1.66	0.200991	0.0005062
GSSGGPAGSSGDSGSYQTSEK	S3	TGME49_222952	1.51	0.098672	1.07e-05
NSEGISCGFLNNSEN	S6	TGME49_223025	1.68	0.115182	8.88e-06
AYEEDGTDEETR	T7	TGME49_223610	1.83	0.0450697	2.55e-09
AYEEDGTDEETRR	T7	TGME49_223610	2.73	0.0232358	8.9e-13
ESHLEASEDEREK	S7	TGME49_223610	2.11	0.082328	8.94e-08
SDDASDSAEVPSR	S5	TGME49_223610	2.41	0.162558	7.5e-06
SSPGSQADQCER	S2	TGME49_223668	2.63	0.235414	7.32e-05
GSGDSAESDVSGDKNR	S11	TGME49_223760	2.94	0.0594837	1.17e-09
ICLDDPSASGR	S9	TGME49_223790	2.9	0.122466	3.6e-07
MGGSDDEEEVLSTEAVR	S4	TGME49_223800	1.79	0.0862255	5.16e-07
ATDTPAAGSASASPSAPGESGPEK	S11	TGME49_223840	1.75	0.192093	0.0002249
ERSFGCHEGGR	S3	TGME49_223880	3.37	0.102903	5.31e-08
QQSLDSALASR	S3	TGME49_223880	1.67	0.135856	3.18e-05
LASPEDSASETTMATQPQK	S9	TGME49_223940	2.78	0.154421	2.56e-06
QEEMSPR	S5	TGME49_223940	8.19	0.345118	9.29e-05
QMQEALKQEEMSPR	S12	TGME49_223940	2.41	0.174113	1.25e-05
VAEHSSAAVTDR	S6	TGME49_223940	1.67	0.0514253	1.85e-08
LASPEDSASETTMATQPQK	S7	TGME49_223940	1.94	0.102424	9.22e-07
LASPEDSASETTMATQPQK	S7	TGME49_223940	2	0.114577	1.74e-06
LASPEDSASETTMATQPQK	S7	TGME49_223940	1.61	0.0867717	1.66e-06
LASPEDSASETTMATQPQK	S3,S7	TGME49_223940	2	0.195529	9.09e-05
LASPEDSASETTMATQPQK	S3	TGME49_223940	1.73	0.159205	7.13e-05
LASPEDSASETTMATQPQK	S9	TGME49_223940	1.62	0.185192	0.0003962
LASPEDSASETTMATQPQK	S9	TGME49_223940	2.19	0.142153	4.77e-06
LASPEDSASETTMATQPQK	S3	TGME49_223940	3	0.173362	4.54e-06
LASPEDSASETTMATQPQK	S7,S9	TGME49_223940	2.67	0.171296	6.67e-06
LASPEDSASETTMATQPQK	S3	TGME49_223940	1.83	0.113696	3.4e-06
VAEHSSAAVTDR	S5,S6	TGME49_223940	2.19	0.128134	2.18e-06
QMQEALKQEEMSPR	S12	TGME49_223940	2.98	0.163816	3.01e-06
QMQEALKQEEMSPR	S12	TGME49_223940	2.27	0.206255	5.86e-05
QMQEALKQEEMSPR	S12	TGME49_223940	1.82	0.0472467	3.94e-09
YDKLASPEDSASETTMATQPQK	S6	TGME49_223940	2	0.17188	3.62e-05
LASPEDSASETTMATQPQK	S7,S9	TGME49_223940	2.02	0.117762	2e-06
LASPEDSASETTMATQPQK	S7	TGME49_223940	2.03	0.0309311	5.09e-11
YDKLASPEDSASETTMATQPQK	S6	TGME49_223940	1.68	0.177355	0.0001972
LASPEDSASETTMATQPQK	S7	TGME49_223940	1.85	0.14788	2.21e-05
LASPEDSASETTMATQPQK	S3	TGME49_223940	2.18	0.159103	1.14e-05
QMQEALKQEEMSPR	S12	TGME49_223940	2.26	0.15952	9.17e-06
LASPEDSASETTMATQPQK	S3,S9	TGME49_223940	3	0.193456	1.03e-05
LASPEDSASETTMATQPQK	S3	TGME49_223940	1.77	0.181249	0.0001409
LASPEDSASETTMATQPQK	S3,S7	TGME49_223940	1.92	0.213362	0.0002173
VAEHSSAAVTDR	S5	TGME49_223940	1.72	0.0808678	4.78e-07
LASPEDSASETTMATQPQK	S3	TGME49_223940	2.15	0.223549	0.0001415
YDKLASPEDSASETTMATQPQK	S6	TGME49_223940	1.81	0.137147	1.52e-05
QMQEALKQEEMSPR	S12	TGME49_223940	2.11	0.12284	2.01e-06
LASPEDSASETTMATQPQK	S3	TGME49_223940	2.27	0.166276	1.21e-05
QMQEALKQEEMSPR	S12	TGME49_223940	2.38	0.186668	2.19e-05
LASPEDSASETTMATQPQK	S3	TGME49_223940	2.38	0.141269	2.76e-06
GEQAETPVEAPKEEK	T6	TGME49_223960	2.07	0.124365	2.47e-06
GEQAETPVEAPKEEK	T6	TGME49_223960	1.63	0.0791353	7.16e-07
EAPSSPDATSQR	S4	TGME49_224000	1.56	0.211981	0.001405
EAPSSPDATSQR	S5	TGME49_224000	2.68	0.124454	5.76e-07
KENEENSEQDTSGGEK	S7	TGME49_224110	2.28	0.225155	0.0001074
SHPVSPANADQPSWR	S5	TGME49_224190	1.61	0.171805	0.0002489
ADESGSEDGAAPGEDAGR	S4,S6	TGME49_224200	3.07	0.124488	3.27e-07
ADESGSEDGAAPGEDAGR	S6	TGME49_224200	2.46	0.183674	1.64e-05
GSETPSCLHSSR	S6	TGME49_224240	1.6	0.143857	7.63e-05
AAGGSPVSPLMEAR	S8	TGME49_224240	1.53	0.167369	0.0003913
ALYCVSEPASPDLR	S10	TGME49_224260	2.03	0.158442	1.79e-05
DGGDSGGENESQENR	S5	TGME49_224260	15.63	0.155154	1.41e-07
GAASEGGENSPR	S10	TGME49_224260	3.63	0.36548	0.0005076
ETEGDSSPPSHSPK	S6	TGME49_224260	2.65	0.0974498	9.02e-08
ETEGDSSPPSHSPK	S12	TGME49_224260	2.18	0.0614773	7.25e-09
LPSHALR	S3	TGME49_224270	1.54	0.185924	0.0006925
TGSTTPELHEDPSTETR	T5	TGME49_224330	1.64	0.19021	0.0003983
VLGGLDSSEPTSR	S7	TGME49_224480	1.61	0.218021	0.001154
SDLHASEAR	S6	TGME49_224480	1.51	0.234116	0.003619
SEGKESGEESELR	S6	TGME49_224540	2.94	0.333569	0.0005144
VAGDAEPPEAASPSRK	S12	TGME49_224660	2.7	0.229863	5.49e-05
GSGGSGPEGEGGTEPSK	S5	TGME49_224660	4.55	0.0919878	9.7e-09
LPLSQASHR	S7	TGME49_224810	2	0.397775	0.007537
DTTDDLGNGDTPTGQR	T11	TGME49_224840	3.05	0.0740663	5.67e-09
NMDDSIDDEKLR	S5	TGME49_224850	1.53	0.0899896	4.67e-06
LSSSPSSISAHVQGR	S3,S4	TGME49_224870	1.8	0.113648	3.95e-06
LATGAPEGAGGICDESPRR	S16	TGME49_224870	2.18	0.263987	0.0004088
DTFLEGDGAGIPSPSSR	S13	TGME49_224870	1.88	0.129095	7.17e-06
ACGGGDQGTPGGESR	T9	TGME49_224870	2.29	0.1647	1.08e-05
NGEGSPDAAAIR	S5	TGME49_224890	1.81	0.123074	7.03e-06
GSSESDKFGDSGDISK	S5	TGME49_224890	1.82	0.225417	0.000489
AAGLLSPEEAASPR	S12	TGME49_224970	1.51	0.144159	0.000163
GASQGSSGEAGASSEGRPGR	S3	TGME49_225000	2.98	0.0069729	2.2e-16
GASQGSSGEAGASSEGRPGR	S3	TGME49_225000	1.64	0.167078	0.0001658
DVLTDLEK	T4	TGME49_225020	1.62	0.0978611	3.97e-06
EGVVDLFQLASR	S11	TGME49_225020	2.54	0.0441182	2.13e-10
RGEASEDESLSTAR	S5	TGME49_225108	2.22	0.28152	0.0005535
NSAALLGVAPETLETAIADTRDAQEK	S2,T12	TGME49_225108	1.62	0.149387	8.7e-05
AGQVGESASEDEQGVEVTK	S9	TGME49_225125	1.67	0.218933	0.0008342
GSREGNSGAAASSSATS	S2	TGME49_225310	1.78	0.113451	4.34e-06
EYTASAYTAVANR	T3	TGME49_225310	2.41	0.257248	0.0002001
SLPEPSEGDK	S1	TGME49_225580	1.68	0.148743	5.76e-05
SLMQPMLTTGITPR	T12	TGME49_225690	1.62	0.0186325	8.61e-12
SATAILER	S1	TGME49_225690	1.55	0.279994	0.007337
VSSTSASPGGASTSSPAR	S7	TGME49_225690	2.83	0.11814	3e-07
LPSKESNALTR	S3	TGME49_225690	1.73	0.152397	5e-05
SLMQPMLTTGITPR	T8	TGME49_225690	2.74	0.0388061	5.28e-11
SASVQSDDSIVTR	S3,S6,S9	TGME49_225690	2.76	0.265077	0.0001381
SDILSEPGVVDSEGK	S5	TGME49_225690	2.39	0.102129	2.24e-07
SLMQPMLTTGITPR	T12	TGME49_225690	1.59	0.0267913	1.92e-10
ISAGISPAQNLPGSSAAGASK	S2	TGME49_225690	1.63	0.0702823	2.84e-07
ESVASETGPR	S5	TGME49_225690	3.04	0.153066	1.67e-06
EAVSVPSSRELAK	S4,S8	TGME49_225850	1.87	0.14069	1.39e-05
EADSPDSSRHEEGPLASGR	S4	TGME49_225890	2	0.0650042	2.09e-08
ERPQSPALPR	S5	TGME49_225890	2.02	0.138758	6.75e-06
DRESMGSQTPERR	S4	TGME49_225890	1.99	0.290841	0.001291
GDASSASQSPHASPER	S9	TGME49_225960	2.62	0.150163	2.7e-06
SLSAGSGADSPQEGAEK	S6,S10	TGME49_225970	1.51	0.0845353	3.49e-06
RMESADAGDQQNMSR	S14	TGME49_226020	1.87	0.0841157	2.84e-07
LESAMQTAK	S3	TGME49_226230	2.05	0.158084	1.63e-05
ASVTGTGWDVR	T4	TGME49_226250	3.53	0.32472	0.0002468
TFNSSSSNGLAAGSPGQNQQTGR	S14	TGME49_226250	1.61	0.235877	0.001865
GTSSQSASTSQQQGGGNGSTYPK	S4	TGME49_226270	2.57	0.209131	3.43e-05
GTSSQSASTSQQQGGGNGSTYPK	S6	TGME49_226270	2.44	0.144483	2.83e-06
GTSSQSASTSQQQGGGNGSTYPK	S3,S6	TGME49_226270	2.19	0.180075	2.72e-05
GTSSQSASTSQQQGGGNGSTYPK	S3	TGME49_226270	2.34	0.186186	2.38e-05
ISAGSSSPTREYECAVAR	S7	TGME49_226430	2.07	0.143221	7.25e-06
ISAGSSSPTR	S2	TGME49_226430	2.03	0.123071	2.63e-06
GGGGREENAEGDATPESR	T14	TGME49_226440	4.04	0.0496029	9.58e-11
LDAGLESGDEANPK	S7	TGME49_226470	2.09	0.177256	3.29e-05
GEADSDESNMENDAK	S5	TGME49_226560	2.17	0.137553	3.95e-06
EPTQTEQVSDAPTEDPER	S9	TGME49_226580	2.59	0.0846005	3.35e-08
SHDLTPTGSEDSGGR	T5	TGME49_226620	1.66	0.113681	8.94e-06
GAVGGAGWGATAGEGDTGSPR	T17	TGME49_226620	1.63	0.130847	3.19e-05
ADSPESEPSIFLEK	S3	TGME49_226660	2.36	0.0966457	1.55e-07
FASLHPLR	S3	TGME49_226720	1.55	0.251769	0.004025
THATSENRAPSAGASETAK	T1	TGME49_226720	2.16	0.196436	5.61e-05
APSAGASETAKNEIDAR	S3	TGME49_226720	1.88	0.241241	0.0005742
TASPGPAQAAEGR	S3	TGME49_226810	1.57	0.066324	2.93e-07
EANGNTEGSGENEK	T6	TGME49_226810	2.17	0.0663859	1.36e-08
SSPSGSAGASPR	S2	TGME49_226810	1.82	0.0689871	7.46e-08
TSVSPLR	S4	TGME49_226890	3.98	0.257627	3.59e-05
LGLHTAGSEDAAR	S8	TGME49_226900	1.84	0.265494	0.001267
NGDPLPSPR	S7	TGME49_226950	1.78	0.146026	2.91e-05
GAMKSEACGAAACR	S5	TGME49_226960	3.05	0.257433	7.75e-05
DVGLGFQTPR	T8	TGME49_226970	1.75	0.281144	0.002574
DDSASATTAADDDSDRSGSVMR	S14,S17	TGME49_227000	3.37	0.269656	7.77e-05
DDSASATTAADDDSDRSGSVMR	S14	TGME49_227000	2.2	0.166332	1.47e-05
SSEARPVSPLAASLEVK	S8	TGME49_227000	1.56	0.174278	0.0003968
TASQDLSASK	S3	TGME49_227060	1.77	0.250823	0.001203
VDALAVTPEDQGVSGK	T7	TGME49_227390	2.03	0.131711	4.46e-06
EASGGQSPPSPVAAPQR	S3	TGME49_227450	1.76	0.165965	8.12e-05
VPLSPSSGER	S4	TGME49_227450	2.63	0.279185	0.0002385
EASGGQSPPSPVAAPQR	S7	TGME49_227450	1.52	0.0154728	4.63e-12
SSGLSEPSSGAVSNR	S1	TGME49_227610	1.55	0.0579898	1.31e-07
SSGSLGGQAMSR	S4	TGME49_227610	2.71	0.280747	0.0002203
GGTADWITPR	T8	TGME49_227610	2.24	0.275913	0.0004714
RDRDDSDDETGGTLR	S6	TGME49_227610	1.91	0.110782	1.89e-06
QQEPEEPVSQR	S9	TGME49_227620	1.95	0.15936	2.47e-05
AVGGKGEHTPPLPDER	T9	TGME49_227620	1.74	0.0565269	2.57e-08
QQEPEEPVSQR	S9	TGME49_227620	2.29	0.0299152	1.72e-11
GEHTPPLPDER	T4	TGME49_227620	1.57	0.0161301	4.23e-12
AAHVPVPDFSQ	S10	TGME49_227620	1.7	0.12007	1.07e-05
NGPSPEDLNR	S4	TGME49_227820	2.36	0.141754	2.98e-06
SGSGFAGGDSDEETR	S3	TGME49_227820	2.17	0.160961	1.27e-05
EGGSDASVAEGR	S4	TGME49_228100	3.92	0.19966	5.66e-06
AGDASGGRVSPSSTSSK	S5,S10	TGME49_228120	2.56	0.277379	0.0002537
RSDEDSTLASPTGCR	S10	TGME49_228120	2.93	0.195116	1.2e-05
SPGVEHNSAAGER	S1	TGME49_228120	3.09	0.0940213	3.57e-08
SPGVEHNSAAGER	S8	TGME49_228120	2.66	0.127792	7.24e-07
LLVEGEKETASGAATPSLGSR	S11	TGME49_228120	1.54	0.121944	3.87e-05
AGDASGGRVSPSSTSSK	S10	TGME49_228120	2.04	0.124066	2.7e-06
GRSGEEDDEEEAEEEEVER	S3	TGME49_228120	2.46	0.259775	0.0001945
AGDASGGRVSPSSTSSK	S5	TGME49_228120	2.04	0.218859	0.0001702
SPGVEHNSAAGER	S1	TGME49_228120	3.01	0.141938	9.67e-07
ASVSLPYNLEK	S4	TGME49_228150	3.64	0.41135	0.001068
ASVSLPYNLEK	S4	TGME49_228150	1.61	0.168196	0.000209
SVGTSSQQHNVPK	S1	TGME49_228190	1.87	0.153256	2.62e-05
KGSGGAQATAGGESGGSGSSK	S3	TGME49_228230	2.11	0.242515	0.0002784
GESLSPDAGANNVEAPASADSLSQEK	S21	TGME49_228240	1.73	0.185168	0.000204
DSPASFASASSSPHSR	S5	TGME49_228340	2.82	0.192769	1.28e-05
AAAAAAAGVCGEEASETESPR	S15	TGME49_228360	1.66	0.127547	2.09e-05
HASQEAAEEDANMEGSCQIR	S3	TGME49_228490	2.39	0.070139	1.17e-08
SEADRPSGGEGISEQR	S7	TGME49_228660	2.2	0.0709479	2.13e-08
SQSDTDSQEIIK	S3	TGME49_228660	1.79	0.102997	2.01e-06
GEAGESEADSNR	S6	TGME49_228770	3.47	0.224571	1.91e-05
GEAGESEADSNRGGGADGNEVK	S10	TGME49_228770	2.04	0.130335	3.91e-06
GEAGESEADSNR	S6	TGME49_228770	2.6	0.184048	1.29e-05
GSASDTSTPTSPLAK	S4,T8	TGME49_228770	1.55	0.152516	0.0001775
SDISDFSESAFSK	S1	TGME49_229000	2.5	0.179302	1.28e-05
GDSDGSWTEDEGAK	S3	TGME49_229000	2.24	0.126303	1.68e-06
VESIIAGSDTTPR	S8	TGME49_229010	2.07	0.183829	4.6e-05
SVDTGSGSDASTEQQAGGQK	S6	TGME49_229010	1.91	0.118133	3.15e-06
QVDGGGGASPEGHVER	S9	TGME49_229150	1.55	0.200435	0.001026
QVDGGGGASPEGHVER	S9	TGME49_229150	1.86	0.196845	0.0001603
SGSGAALDSAGGAESTSQEPASPSPSGVIR	S24	TGME49_229260	1.53	0.222622	0.002212
VSFFSPSPVASSHTVR	S7	TGME49_229260	2.59	0.420875	0.003308
VQSASANQGDNENSEEDRDK	S14	TGME49_229290	2.1	0.22379	0.0001669
QEESEDGETPEHGGK	S4	TGME49_229290	1.96	0.069997	4.42e-08
GTDGGSDSEGTNAGAAR	S6	TGME49_229310	3.11	0.251668	6.16e-05
NAPPSREADEASFR	S5	TGME49_229310	1.76	0.10362	2.5e-06
VSAAHEGAASPEAK	S2,S10	TGME49_229360	1.86	0.212933	0.0002726
RVSAAHEGAASPEAK	S3,S11	TGME49_229360	1.56	0.171386	0.0003613
VLGEPTESVEASDAEDEK	S12	TGME49_229360	1.55	0.314877	0.01277
RVSAAHEGAASPEAK	S3	TGME49_229360	1.6	0.0539937	4.6e-08
VSAAHEGAASPEAK	S2	TGME49_229360	2.35	0.252438	0.0002006
RVSAAHEGAASPEAK	S11	TGME49_229360	1.57	0.0846389	1.9e-06
DPPAAGPESDDEGSGDRESHPEPGQK	S9	TGME49_229450	1.65	0.204876	0.0006213
SEKDPPAAGPESDDEGSGDR	S12	TGME49_229450	2.29	0.0755838	2.68e-08
DPPAAGPESDDEGSGDR	S9	TGME49_229450	2.58	0.0335598	2.21e-11
SEKDPPAAGPESDDEGSGDRESHPEPGQK	S12	TGME49_229450	1.99	0.0470741	1.69e-09
AETCGVDTPEKGGDQR	T8	TGME49_229460	1.51	0.0936059	7.07e-06
GGSDDLPTAEGEVEDR	S3	TGME49_229470	2.11	0.0364268	1.44e-10
AFADVSSDESFHSDDIPR	S13	TGME49_229470	1.51	0.141453	0.0001445
GSSYFLHDDRGEVSGEEVETDEER	S14	TGME49_229470	2.47	0.189847	2.06e-05
GEVSGEEVETDEER	T10	TGME49_229470	3.63	0.232112	2.13e-05
EATTNPTVSPK	S9	TGME49_229470	2.25	0.137717	3.15e-06
AFADVSSDESFHSDDIPR	S7	TGME49_229470	2.65	0.192006	1.61e-05
GGSDDLPTAEGEVEDREAGEER	S3	TGME49_229470	1.7	0.0973306	2.22e-06
GEVSGEEVETDEER	S4	TGME49_229470	3.04	0.17169	3.98e-06
KVEEVSDDEDRPAASSSSGER	S6	TGME49_229490	2.26	0.100277	2.66e-07
SSPLQVMSNTDYGK	S2	TGME49_229490	3.83	0.266229	4.99e-05
RDDCSDIDGSFDR	S5	TGME49_229490	1.53	0.0676255	4.98e-07
SDGSEETVGDSVASPAETISGK	S4	TGME49_229490	2.29	0.188798	2.97e-05
SVRPHSFPTAK	S6	TGME49_229630	1.95	0.0814176	1.54e-07
SFDHEPALLGSAR	S11	TGME49_229640	2.42	0.11964	6.98e-07
SAADPSETPR	T8	TGME49_229640	2.99	0.131846	5.62e-07
GGDASPRDSGPASAPR	S5	TGME49_229770	1.58	0.0467003	1.77e-08
ASAAQQPSSPSSSR	S9	TGME49_229780	1.52	0.32259	0.0173
ALSDEGDEGEER	S3	TGME49_229940	2.53	0.145932	2.58e-06
QGGESGDEDAEESR	S5	TGME49_229940	2.66	0.265497	0.0001608
ALSDEGDEGEEREK	S3	TGME49_229940	2.14	0.108073	6.79e-07
QGGESGDEDAEESR	S5	TGME49_229940	2.14	0.317396	0.001434
GASGGATPTEPAGVGESSGAEASGVAR	S3	TGME49_230000	1.51	0.194937	0.001193
AVPASPGTSAGSIEAR	S5	TGME49_230000	1.6	0.117459	1.76e-05
VDTDPEALGPLPEK	T3	TGME49_230160	1.7	0.110659	5.82e-06
QASYLAEVAR	S3	TGME49_230340	1.87	0.193303	0.0001387
TNSLPFSPPADDAIYR	S3	TGME49_230340	1.72	0.0898955	1.06e-06
DSSLTSALLR	S3	TGME49_230340	1.87	0.105039	1.57e-06
ASLSSAGATSNEK	S5	TGME49_230490	2.21	0.113463	8.05e-07
DSGSQSDEIPLHR	S6	TGME49_230490	1.93	0.0834427	1.97e-07
NTEHLGQQPHSPR	S11	TGME49_230590	2.3	0.0967329	1.79e-07
NTEHLGQQPHSPR	S11	TGME49_230590	1.52	0.15967	0.000311
SGEAVDEASPQR	S9	TGME49_230650	2.19	0.263001	0.0003832
AEDGSQAGDGDEKEGAGAGNEAGAGER	S5	TGME49_230690	2.2	0.100167	3.1e-07
SASQAAADAEQER	S3	TGME49_230690	2.22	0.0855357	8.52e-08
SASQAAADAEQERER	S3	TGME49_230690	1.95	0.0768108	9.42e-08
SASQAAADAEQER	S3	TGME49_230690	2.44	0.14038	2.29e-06
SASQAAADAEQER	S3	TGME49_230690	1.73	0.143852	3.36e-05
SASQAAADAEQER	S3	TGME49_230690	2.02	0.127632	3.6e-06
SPVASGEEPEGAPATLSR	S17	TGME49_230690	3.07	0.132666	5.37e-07
SASAGASPGEHGDER	S3	TGME49_230860	1.52	0.16938	0.0004517
SGEVEGTSSGSPVAQQTAAPPAQK	S8	TGME49_230940	4.18	0.263399	3.76e-05
EPSPIAAPAVKSPR	S3,S12	TGME49_230940	2.24	0.296681	0.0007407
AVAQAPRSPSRSPR	S8,S12	TGME49_230940	2.28	0.173136	1.62e-05
SGEVEGTSSGSPVAQQTAAPPAQK	S8	TGME49_230940	1.7	0.183582	0.0002219
LQQNALLSGR	S8	TGME49_230940	2.39	0.313231	0.0007672
GAEGQGLSPHQQR	S8	TGME49_230940	1.72	0.120928	1.01e-05
EPSPIAAPAVK	S3	TGME49_230940	1.58	0.0830568	1.6e-06
SGEVEGTSSGSPVAQQTAAPPAQK	S11	TGME49_230940	2.24	0.25904	0.0003103
GAEGQGLSPHQQR	S8	TGME49_230940	2.49	0.0717225	1.12e-08
AATPVRDRSPHPTSEAPK	T3,S9	TGME49_230940	2.55	0.133192	1.23e-06
EPSPIAAPAVKSPR	S12	TGME49_230940	1.68	0.0715418	2.29e-07
GAEGQGLSPHQQR	S8	TGME49_230940	1.75	0.246936	0.001168
DRSPHPTSEAPK	S3	TGME49_230940	2.84	0.0477542	2.35e-10
AATPVRDRSPHPTSEAPK	S9	TGME49_230940	2.09	0.208663	0.0001066
DSSSPLQSHEPVR	S4	TGME49_230990	1.7	0.0954278	1.94e-06
GGELLDPLHATAAR	T11	TGME49_231000	2.63	0.285296	0.0002776
VPSAAPLSQDR	S3	TGME49_231070	1.94	0.293163	0.001586
TKEQIAAAAAAGSRK	S13	TGME49_231140	1.56	0.180334	0.0004882
EQIAAAAAAGSR	S11	TGME49_231140	2.09	0.31457	0.001549
GATSPQASEEK	S4	TGME49_231480	2.11	0.280832	0.0007209
SPAAVQSESSTAAPSPR	S15	TGME49_231480	1.57	0.0734555	6.9e-07
GKKSDEEETETELNGGAR	S4	TGME49_231480	1.81	0.237594	0.0007012
SDQHSSGAMTPVSAGAAVGSAPASPAR	S6	TGME49_231630	1.56	0.0499898	3.76e-08
SDQHSSGAMTPVSAGAAVGSAPASPAR	S5,S6	TGME49_231630	1.64	0.0249881	7.53e-11
SDQHSSGAMTPVSAGAAVGSAPASPAR	S6	TGME49_231630	4.32	0.0659202	7.79e-10
LVSGVVATQGEAR	S3	TGME49_231630	1.74	0.114986	6.13e-06
SDQHSSGAMTPVSAGAAVGSAPASPAR	S6,T10	TGME49_231630	3.65	0.193105	5.37e-06
SDQHSSGAMTPVSAGAAVGSAPASPAR	S5,S6	TGME49_231630	1.6	0.140757	6.48e-05
SDQHSSGAMTPVSAGAAVGSAPASPAR	S5	TGME49_231630	5.26	0.207671	4.07e-06
SDQHSSGAMTPVSAGAAVGSAPASPAR	S5	TGME49_231630	4.1	0.017347	2.08e-14
LVSGVVATQGEAR	S3	TGME49_231630	1.65	0.0714413	2.87e-07
SDQHSSGAMTPVSAGAAVGSAPASPAR	S5,S6	TGME49_231630	1.59	0.113939	1.59e-05
SDQHSSGAMTPVSAGAAVGSAPASPAR	T10	TGME49_231630	2.42	0.0629785	4.58e-09
SDQHSSGAMTPVSAGAAVGSAPASPAR	T10	TGME49_231630	1.69	0.0731904	2.53e-07
SDQHSSGAMTPVSAGAAVGSAPASPAR	S5,T10	TGME49_231630	5.28	0.0159606	6.17e-15
SDQHSSGAMTPVSAGAAVGSAPASPAR	T10	TGME49_231630	1.91	0.0960552	6.43e-07
ALQQLHGTQESVR	T8	TGME49_231640	1.63	0.0129602	4.44e-13
STFSSSTDASPER	S6	TGME49_231930	1.64	0.0574841	5.42e-08
STPPGGPTK	T2	TGME49_231960	1.7	0.0642536	9.08e-08
ETLPTHDSDSTFLR	S8	TGME49_232030	1.6	0.0611516	1.28e-07
RTDGSPAFSDGEDAEESGDEMGTGSR	S17	TGME49_232050	1.57	0.0973851	5.66e-06
GGAQSLSGGRPGSSGEDSR	S13	TGME49_232080	1.75	0.253258	0.001372
DQGPADGPTPPR	T9	TGME49_232080	2.41	0.130272	1.39e-06
EAPQTDGASGTSAPDSDGRPGGEWR	S16	TGME49_232080	1.54	0.172293	0.0004298
GGEILSAEK	S6	TGME49_232080	1.93	0.238906	0.0004591
TLEDDERSDHQFGEEILNK	S8	TGME49_232130	3.33	0.199062	8.83e-06
TLEDDERSDHQFGEEILNK	S8	TGME49_232130	1.52	0.163983	0.0003481
TLEDDERSDHQFGEEILNK	S8	TGME49_232130	1.95	0.0422519	8.62e-10
EAGPSDQSEGESGETEEAK	S8	TGME49_232190	2.79	0.112577	2.19e-07
EAGPSDQSEGESGETEEAK	S8	TGME49_232190	3.45	0.157645	1.36e-06
SSVAASPSASFR	S6	TGME49_232190	1.88	0.202367	0.0001782
NESPESGHDATAQR	S6	TGME49_232280	2.65	0.176878	8.78e-06
NESPESGHDATAQR	S6	TGME49_232280	5.87	0.280588	3.17e-05
NESPESGHDATAQR	S3,S6	TGME49_232280	3.46	0.114922	1.16e-07
YLGRDENQFESDNDE	S11	TGME49_232340	1.57	0.0994936	6.71e-06
DENQFESDNDE	S7	TGME49_232340	2.62	0.241912	8.95e-05
DENQFESDNDE	S7	TGME49_232340	1.79	0.176603	0.0001064
DENQFESDNDE	S7	TGME49_232340	2.43	0.248167	0.0001529
DENQFESDNDE	S7	TGME49_232340	2.73	0.228887	5.13e-05
SQPVFASPLNVEK	S7	TGME49_232410	2.12	0.178403	3.09e-05
SQPVFASPLNVEK	S7	TGME49_232410	1.7	0.158086	7.65e-05
SQPVFASPLNVEK	S1	TGME49_232410	1.94	0.0834378	1.88e-07
REAESEDAEDTEE	S5	TGME49_232440	2.05	0.260821	0.0005453
IMDEHNQTQDGSPGTEQK	T8	TGME49_232440	1.54	0.135133	7.77e-05
ANATEKASPAGK	S8	TGME49_232440	2.01	0.200684	0.0001038
IMDEHNQTQDGSPGTEQK	S12	TGME49_232440	1.75	0.127735	1.24e-05
EAESEDAEDTEE	S4	TGME49_232440	2.26	0.257226	0.0002791
YASDPEVMAAMGSLTSK	S3	TGME49_232660	1.91	0.091818	4.6e-07
YASDPEVMAAMGSLTSK	S3	TGME49_232660	9.69	0.131597	5.44e-08
YASDPEVMAAMGSLTSK	S3	TGME49_232660	2.59	0.127057	7.95e-07
KVQAESGEAQNTLTAETK	S6	TGME49_232710	1.69	0.115032	8.3e-06
VQAESGEAQNTLTAETK	S5	TGME49_232710	1.88	0.113835	2.72e-06
RPSVVNDINDYR	S3	TGME49_232730	2.05	0.241305	0.0003242
STSGETAQLGTVLMANR	S3	TGME49_232780	1.69	0.0689671	1.69e-07
MPSDGDRDAQDSDR	S3	TGME49_232780	1.64	0.188392	0.0003763
STSPSGMTGAEASSSGVGK	S3	TGME49_232800	2.53	0.106899	2.33e-07
STSPSGMTGAEASSSGVGK	S3	TGME49_232800	2.05	0.1114	1.17e-06
DGFSAGAQNSPADGTAAGNSEEEVAK	S20	TGME49_232830	2.16	0.134047	3.33e-06
SVAHSESNNSEAGGNPVLTDYVATR	T19	TGME49_233010	3.35	0.208825	1.24e-05
SVAHSESNNSEAGGNPVLTDYVATR	T19	TGME49_233010	1.84	0.107491	2.12e-06
SVAHSESNNSEAGGNPVLTDYVATR	T19	TGME49_233010	3.03	0.130979	5.12e-07
ATNEGETLSPHASGK	S9	TGME49_233020	1.59	0.160976	0.0001841
GADGGAASGALSPNGSSGGSSPGLLVAK	S12	TGME49_233020	1.65	0.0363636	1.4e-09
SVTGNTCQR	S1	TGME49_233030	2.48	0.116362	5.02e-07
GLRSPEASPSTAASSGGASR	S4	TGME49_233110	2.64	0.124329	6.11e-07
SPEASPSTAASSGGASR	S12	TGME49_233110	2.9	0.126879	4.73e-07
GLRSPEASPSTAASSGGASR	S4,S8	TGME49_233110	1.83	0.127105	8.02e-06
GMGSLDAMR	S4	TGME49_233110	3.2	0.0571017	6.04e-10
ADPDCSVPAGSSPATFGAASPR	S20	TGME49_233120	1.67	0.142614	4.41e-05
RPEDGGVSVSPSRR	S10	TGME49_233120	1.72	0.0559849	2.7e-08
ADPDCSVPAGSSPATFGAASPR	T15	TGME49_233120	3.65	0.350763	0.0003817
DAGSPQVSDSEEGR	S4	TGME49_233160	3.75	0.170183	1.9e-06
DAGSPQVSDSEEGR	S4,S8	TGME49_233160	3.73	0.164381	1.48e-06
DAGSPQVSDSEEGR	S8	TGME49_233160	3.82	0.150218	6.96e-07
DAGSPQVSDSEEGR	S8	TGME49_233160	2.48	0.152567	3.95e-06
VSTVSPTTSVSGDR	S5	TGME49_233220	2.45	0.0983559	1.44e-07
HNVEASNSPVTSEK	S8	TGME49_233340	1.86	0.0950666	7.52e-07
SPTAESMFR	S1	TGME49_233390	1.67	0.247234	0.0018
GGGQGGGGGLAGSDSR	S15	TGME49_233480	1.65	0.119622	1.47e-05
TERDSLQEER	S5	TGME49_233710	2.94	0.22852	3.76e-05
GSSSREFGENR	S4	TGME49_233710	2.08	0.0671111	2.04e-08
VHTLPTQGGR	T3	TGME49_233770	2.02	0.23063	0.0002605
EARSTVEASVR	S4,S9	TGME49_233770	1.73	0.231102	0.0008781
STVEASVRSR	S6,S9	TGME49_233770	1.55	0.311213	0.01246
VHTLPTQGGR	T6	TGME49_233770	2.35	0.223877	8.67e-05
SSSPTTSAVSLADAR	S3	TGME49_233810	1.59	0.139494	6.61e-05
KLSGEPEAEGGQEGK	S3	TGME49_233890	1.67	0.0914706	1.65e-06
KLSGEPEAEGGQEGKR	S3	TGME49_233890	1.59	0.225052	0.001616
DGDFLKTSCGSPNYASPEVVSGK	T7	TGME49_233905	2.78	0.200737	1.83e-05
AEDGALCSGEER	S8	TGME49_234230	3.45	0.345954	0.0004038
ASSSGGSSASLSER	S3	TGME49_234230	1.57	0.0543172	6.11e-08
EKAEDGALCSGEER	S10	TGME49_234230	1.73	0.0588205	3.68e-08
GSDSPSPALSPALSSAAR	S4	TGME49_234250	2.19	0.16584	1.5e-05
VKEPLTPAGDGEDSEGQR	T6	TGME49_234270	1.51	0.0383199	7.24e-09
VSNGPEAASPSESR	S9	TGME49_234270	1.85	0.0546704	1.07e-08
SLLPGDKDPQSPLNR	S11	TGME49_234270	2.29	0.139414	3.08e-06
TGSDSESPGTQTSPR	S3	TGME49_234280	2.17	0.0802261	6.09e-08
RGDSEGDPDDAK	S4	TGME49_234280	4.05	0.113401	6.67e-08
RGDSEGDPDDAKR	S4	TGME49_234280	2.02	0.109075	1.11e-06
AESSSGEDEPLVALK	S4	TGME49_234360	2.55	0.192329	1.94e-05
VLLSDESSEEDAPLTQK	S8	TGME49_234360	2.45	0.0867283	5.34e-08
AESSSGEDEPLVALK	S5	TGME49_234360	4.63	0.164642	8.86e-07
STAAGSQSPR	S8	TGME49_234470	1.67	0.120017	1.33e-05
YGGTPPTFNTSDQSSHSLR	T4	TGME49_234470	1.9	0.192007	0.0001136
SRSPEAEAPAR	S3	TGME49_234560	1.88	0.196276	0.000145
NGAASSEDREEEASSSEGR	S16	TGME49_234610	2.39	0.0187119	3.12e-13
EAGSSQGPPTPDAQR	T10	TGME49_234640	1.77	0.0595842	3.12e-08
DAASPSGADAR	S4	TGME49_234900	2.08	0.247649	0.0003473
SPSQTLGAAAPGPEAGGMR	S1	TGME49_234900	1.56	0.223828	0.001952
KEESDESLTNGGGPSR	S4	TGME49_234970	1.6	0.096327	4.15e-06
HSPPTTSAQDVLSSGGR	S2	TGME49_235000	1.73	0.204245	0.000381
HSPPTTSAQDVLSSGGR	S13	TGME49_235000	1.63	0.181844	0.0003237
KGVAGGSDSSFSDVEA	S7,S9	TGME49_235020	2.04	0.232269	0.0002607
TQADGQSDGQSPHASWR	S11	TGME49_235020	1.69	0.0687744	1.56e-07
TSQFASPHSHGGGMHQEQR	S2,S9	TGME49_235020	6.95	0.425944	0.0004626
LHPPSVSPGVR	S5,S7	TGME49_235020	2.23	0.25339	0.0002711
KGVAGGSDSSFSDVEA	S7,S10	TGME49_235020	2.23	0.185501	3.02e-05
SSSPSASDSSAAVVSAPHFTLTGHER	S7	TGME49_235020	1.59	0.222431	0.001494
TSQFASPHSHGGGMHQEQR	S6	TGME49_235020	2.02	0.124966	3.14e-06
TGASDDAGDDGIR	S4	TGME49_235130	4.35	0.251453	2.45e-05
QSAQNDERPPASFSSFTSAR	S15	TGME49_235160	1.57	0.158351	0.0001847
IASSDDEDSSPR	S3,S4	TGME49_235170	1.73	0.201349	0.0003589
IASSDDEDSSPR	S4	TGME49_235170	1.66	0.0656318	1.4e-07
LPLSQVPGSPR	S9	TGME49_235340	1.94	0.0969983	6.22e-07
LPLSQVPGSPR	S9	TGME49_235340	1.61	0.0328037	8.64e-10
GSPSLQHFSTTVTSSSPR	S16	TGME49_235340	2.02	0.165134	2.52e-05
LVPVTDLSPR	S8	TGME49_235380	1.8	0.0451411	3.04e-09
LVPVTDLSPRPSFR	S8	TGME49_235380	1.51	0.0911391	5.85e-06
SSDVHAVDHSGNVYK	S1	TGME49_235470	1.83	0.0768159	1.7e-07
EAETQSEGEGEDLR	S6	TGME49_235478	2.51	0.12356	7.47e-07
EADEESQDER	S6	TGME49_235490	2.88	0.261093	0.000105
AENSSEMANSPR	S10	TGME49_235610	1.54	0.125237	4.74e-05
GLSSVGSSPTTVGPEER	S3	TGME49_235650	1.51	0.169469	0.0004931
GNSDLVPQSSLPFGR	S10	TGME49_235680	1.51	0.229717	0.003196
LSVDSEHTGGHR	T8	TGME49_235750	1.89	0.0968999	7.66e-07
QDRSPPRDGELR	S4	TGME49_235930	2.62	0.13026	9e-07
SYDNDSYRGSGGGR	S10	TGME49_235930	2.13	0.15639	1.15e-05
SYDNDSYRGSGGGR	S10	TGME49_235930	1.92	0.10628	1.37e-06
QDRSPPRDGELR	S4	TGME49_235930	1.81	0.100208	1.48e-06
MEDVESAAVENETEKQHESR	S19	TGME49_235980	1.53	0.0987868	9.02e-06
ATMGLDGLSER	S9	TGME49_236040	1.61	0.122302	2.33e-05
GLETLPLTDDEK	T4	TGME49_236040	1.68	0.147401	5.25e-05
DQVTSPGGTTIAGIAALER	S5	TGME49_236070	1.52	0.0741376	1.18e-06
GEELSPANAR	S5	TGME49_236260	1.86	0.162376	4.22e-05
GEELSPANAR	S5	TGME49_236260	2.67	0.24461	8.93e-05
GHYSGDEGSRPPSVR	S4	TGME49_236560	1.51	0.0750193	1.32e-06
EGSNSGNSPSSIPAEAIADK	S8	TGME49_236570	1.52	0.0887227	4.28e-06
EGSNSGNSPSSIPAEAIADK	S8	TGME49_236570	1.6	0.103756	7.26e-06
EAQGGDEDGSDGEADSEKR	S10,S16	TGME49_236840	2.5	0.113288	3.92e-07
EAQGGDEDGSDGEADSEKR	S16	TGME49_236840	6	0.187765	1.52e-06
EAQGGDEDGSDGEADSEK	S10	TGME49_236840	6.65	0.189174	1.39e-06
EAQGGDEDGSDGEADSEK	S10	TGME49_236840	5.85	0.193305	1.98e-06
EAQGGDEDGSDGEADSEKR	S10	TGME49_236840	2.97	0.149717	1.54e-06
EAQGGDEDGSDGEADSEKR	S10	TGME49_236840	5.31	0.198159	2.8e-06
EATTGDDSPGPR	S8	TGME49_236840	1.98	0.214013	0.0001822
NSPQTFQAAGGDR	S2	TGME49_236860	1.81	0.205685	0.0002728
EEPTHSASSSDSSASAGQSK	S13	TGME49_236860	1.85	0.108462	2.22e-06
SPSIQRPER	S1	TGME49_236910	2.08	0.0655163	1.68e-08
SPSDRENGPGTASPGAALLPAGR	S13	TGME49_236970	1.68	0.0885891	1.23e-06
ASGDEGVDMENGRDR	S2	TGME49_236970	2.53	0.115411	4.19e-07
TSGCYSPLGDNSK	S6	TGME49_236970	1.58	0.209985	0.001137
EGEEGRTPTGDQAVPSPAEGENDASR	T7	TGME49_236970	1.97	0.15062	1.51e-05
ESSTGGSDVEVVGVGR	S3	TGME49_236970	1.54	0.0642824	3.1e-07
TSGCYSPLGDNSK	S6	TGME49_236970	1.82	0.271566	0.001584
EGEEGRTPTGDQAVPSPAEGENDASR	T7	TGME49_236970	2.26	0.172547	1.67e-05
SPSDRENGPGTASPGAALLPAGR	S1	TGME49_236970	1.52	0.146495	0.0001651
RASGDEGVDMENGR	S3	TGME49_236970	2.18	0.216006	0.0001029
ESSTGGSDVEVVGVGR	S7	TGME49_236970	1.53	0.152443	0.0002052
SPSDRENGPGTASPGAALLPAGR	S1	TGME49_236970	1.71	0.165812	0.000103
VAEDAAGGADSPR	S11	TGME49_237045	1.57	0.0606491	1.5e-07
AQESISHALGASPNSR	S4	TGME49_237045	3.96	0.397103	0.0007093
RVAEDAAGGADSPR	S12	TGME49_237045	2.2	0.093228	1.79e-07
AQESISHALGASPNSR	S12	TGME49_237045	1.81	0.200241	0.000224
AQESISHALGASPNSR	S12	TGME49_237045	1.88	0.224364	0.0003661
ATDSQALNNELK	S4	TGME49_237220	1.51	0.163852	0.0003838
SCASPASPR	S7	TGME49_237290	2.53	0.146902	2.72e-06
SLSSLGER	S4	TGME49_237290	2.41	0.261387	0.0002231
SSPNAGENAASGVASR	S2	TGME49_237520	2.49	0.0449186	2.7e-10
STASGVYGGSHGAGGGGDSGR	S4	TGME49_237520	4.2	0.257793	3.19e-05
LTQGNSAIELSCER	S6	TGME49_237820	2.54	0.237919	9.12e-05
LTQGNSAIELSCER	S6	TGME49_237820	2.44	0.242466	0.0001276
TSSSHEELPK	S3	TGME49_237820	1.56	0.137617	7.78e-05
TSSSHEELPK	S4	TGME49_237820	2.36	0.108044	3.66e-07
HASLPGSLR	S3	TGME49_237860	1.64	0.24595	0.001984
EDSLLGSEER	S7	TGME49_237890	2.44	0.275441	0.000303
RFGEGEEHELSGEER	S11	TGME49_238080	1.58	0.0516594	4.07e-08
NAAVKDEESVEQAEEA	S9	TGME49_238150	2.77	0.281511	0.0002059
NAAVKDEESVEQAEEA	S9	TGME49_238150	2.01	0.148383	1.17e-05
NAAVKDEESVEQAEEA	S9	TGME49_238150	2.32	0.157591	7.22e-06
SGIAVGLK	S1	TGME49_238250	2.28	0.165934	1.18e-05
AAEAIPLEPPKLSPPGETR	S13	TGME49_238380	1.72	0.103912	3.22e-06
GDAGLSPLLR	S6	TGME49_238390	1.87	0.0436578	1.56e-09
SEAEESEGEGDMR	S6	TGME49_238390	3.32	0.291928	0.0001424
RQSETSISTESTPEGR	S3	TGME49_238400	1.54	0.0781417	1.43e-06
RGSTSEDTQVKPTGEEK	S3	TGME49_238410	1.57	0.196243	0.0007778
EKDPLSNPAGASDSEQEAGR	S12	TGME49_238510	2.08	0.156691	1.38e-05
EKDPLSNPAGASDSEQEAGR	S12,S14	TGME49_238510	1.69	0.127967	1.8e-05
EKDPLSNPAGASDSEQEAGR	S12,S14	TGME49_238510	1.87	0.195081	0.0001436
TQGDSDVETDLR	S5	TGME49_238880	2.01	0.108949	1.12e-06
LAVAPEFSRDSETELDPDATR	S8	TGME49_238950	1.88	0.105026	1.47e-06
ASSEKGEVSSAAEK	S3	TGME49_238950	2.64	0.122753	5.57e-07
DLTAEAISQQLSAR	S8	TGME49_239020	1.72	0.171472	0.000127
TESENDGLGSGDVVR	S3	TGME49_239250	1.93	0.1442	1.29e-05
GDGSDNPPVDPGGK	S4	TGME49_239250	1.52	0.0928513	6.5e-06
EAESGEDPLANEATR	S4	TGME49_239250	1.84	0.133908	1.09e-05
GSEAQTGDEVDSGEAAGK	S12	TGME49_239250	2.96	0.0974138	5.58e-08
AAEEDDDSVDRPFAGSSQR	S8	TGME49_239250	1.53	0.0979181	8.45e-06
QQHLSPAR	S5	TGME49_239400	1.58	0.189169	0.0005812
LGTSVGSESSR	S7	TGME49_239400	1.74	0.0613685	4.8e-08
VASEAQEPEETESPR	S13	TGME49_239400	1.96	0.119137	2.71e-06
GESRESEGDLSDR	S6	TGME49_239400	2.39	0.201522	3.75e-05
VASEAQEPEETESPR	S13	TGME49_239400	2.18	0.0688189	1.77e-08
ASSTSDVSAMK	S3	TGME49_239410	1.63	0.0615547	1.05e-07
RGSAEEAGSPGGPR	S3	TGME49_239410	1.88	0.0175835	1.09e-12
GSAEEAGSPGGPR	S8	TGME49_239410	3.84	0.28001	7.12e-05
ASSTSDVSAMK	S3	TGME49_239410	1.58	0.0325847	1.01e-09
RGSAEEAGSPGGPR	S9	TGME49_239410	1.67	0.156701	8.64e-05
TTSEDESSPK	S3	TGME49_239410	3.25	0.160378	1.88e-06
GSFHAGSGEAR	S7	TGME49_239440	1.54	0.0985033	7.83e-06
VGHHSTSDDSFQYR	S5	TGME49_239490	2.05	0.237863	0.0002955
VHSGAATPVGEGK	S3,T7	TGME49_239620	3.63	0.331669	0.0002649
LDASSLGSRSPLSR	S8,S10	TGME49_239620	1.67	0.12055	1.37e-05
GQNSESEPTGR	S4	TGME49_239790	3.12	0.179788	5.14e-06
GLDGYDGDDSPGDEEAGEKER	S10	TGME49_239790	1.56	0.159098	0.0002132
ESSEESETEAEK	S6	TGME49_240050	1.66	0.104118	4.8e-06
AGLAPSPHRAPGR	S6	TGME49_240070	4.12	0.121954	1.13e-07
AGLAPSPHR	S6	TGME49_240070	2.91	0.325161	0.0004471
DAGAAASETGAEDR	T9	TGME49_240080	5.78	0.288668	3.98e-05
LSAASPISR	S5	TGME49_240220	2.23	0.510796	0.0156
NEQAAFVTDKPSDSPR	S14	TGME49_240250	1.93	0.116618	2.67e-06
GGRRSEEEDMQEGDTGATQGSR	S5	TGME49_240250	3.14	0.0873854	1.88e-08
GGRRSEEEDMQEGDTGATQGSR	S5	TGME49_240250	2.69	0.0365104	3.5e-11
AGSSTPEVR	S4	TGME49_240300	2.92	0.0726962	5.82e-09
TPQASGQSPSFSSSER	S8	TGME49_240410	1.74	0.118855	7.61e-06
VSDSDLSR	S2	TGME49_240570	2.66	0.162173	4.47e-06
TGGAGGAHALGTGSFSAPGTSR	S14	TGME49_240650	2.09	0.197891	7.26e-05
SSHSEDSLQPR	S4	TGME49_240700	1.92	0.014373	1.81e-13
SFQPDGPPTPPDTPHR	T9	TGME49_240710	1.71	0.11867	9.11e-06
TSAPSGSSSELAAVTVTPPQDSA	S7	TGME49_240810	2.01	0.108162	1.06e-06
AGGRGNSENGDDRAEASPSR	S7	TGME49_240840	2.31	0.194086	3.43e-05
GNSENGDDRAEASPSR	S3	TGME49_240840	3.24	0.145366	8.95e-07
DASADDSEEEEQIR	S7	TGME49_240850	2.78	0.0902258	3.99e-08
DASADDSEEEEQIR	S7	TGME49_240850	2.15	0.0766684	4.54e-08
EVGSCSSDGESTDAR	S11	TGME49_240870	2.17	0.0609588	7.05e-09
EVGSCSSDGESTDAR	S6,S7	TGME49_240870	3.59	0.219622	1.46e-05
EVGSCSSDGESTDARVEQAK	S11	TGME49_240870	1.52	0.163624	0.0003597
IASEASLTDQK	S3	TGME49_240960	1.71	0.155228	6.34e-05
SESTENDDGESER	S3	TGME49_240980	2.49	0.21566	4.98e-05
DSFEAQASDSPK	S10	TGME49_240980	1.89	0.18566	9.57e-05
VSLSSMSDSPVESPSR	S5	TGME49_240980	2.1	0.186429	4.64e-05
ASLSLPDHPEVR	S4	TGME49_240980	2.77	0.333162	0.0006299
KRSPSPLPTIPR	S3,S5	TGME49_241170	1.58	0.114484	1.74e-05
SPSPLPTIPR	S1	TGME49_241170	2.32	0.133018	2e-06
GASPFSGEQPVPR	S3	TGME49_241850	1.69	0.0587592	4.77e-08
DGAEGSDDEQR	S6	TGME49_241850	2.59	0.17038	7.35e-06
NRQSVSAEAYGEWNK	S4	TGME49_242070	2.87	0.144891	1.37e-06
NRQSVSAEAYGEWNKR	S4	TGME49_242070	1.98	0.0607928	1.34e-08
GTFSPPTER	S4	TGME49_242260	7.31	0.393385	0.0002577
LSHAESELDSEGEGAER	S10	TGME49_242415	1.53	0.192561	0.0009439
SSGSGETIPSSQDPESPR	S4	TGME49_242570	1.69	0.150167	5.84e-05
SSGSGETIPSSQDPESPR	S16	TGME49_242570	1.93	0.104401	1.13e-06
KQRDEESEMEAR	S7	TGME49_242670	2.67	0.199976	2.1e-05
AQAANSEEERTEK	T11	TGME49_242700	3.08	0.115458	1.79e-07
AGDNEASESPSGAR	S7	TGME49_242890	1.56	0.251012	0.003709
TASTGSDEGEESDSR	S12	TGME49_243290	2.95	0.291763	0.000207
TASTGSDEGEESDSR	T4,S12	TGME49_243290	3.4	0.369424	0.0006414
ETESGAGVQTPGGR	T10	TGME49_243400	1.72	0.0528212	1.69e-08
SPFGAGGPQDPQR	S1	TGME49_243410	1.69	0.198065	0.0003912
VETALSPQLR	S6	TGME49_243440	1.53	0.206363	0.001449
VSAEPSSSETPSSAVSSHSPHR	S17	TGME49_243440	1.62	0.110469	9.55e-06
GAENQLDSGMQSPR	S12	TGME49_243460	1.75	0.170574	9.9e-05
TSLASMSPTAASLASPK	S5	TGME49_243460	1.8	0.274285	0.001761
GTSDELMQEEETPHAAGR	T12	TGME49_243460	2.92	0.203828	1.69e-05
GTSDELMQEEETPHAAGR	T12	TGME49_243460	1.52	0.175659	0.0005835
TSSPPPQGLTNGASPK	T10	TGME49_243620	1.8	0.142351	2.11e-05
SESSLASLSPPASTPR	S9	TGME49_243750	1.76	0.123434	9.12e-06
SESSLASLSPPASTPR	S1	TGME49_243750	2.92	0.311758	0.0003365
ATAQDAPFQQGESSPTTVEAPATTSLVPEQSSPR	S14	TGME49_243960	1.51	0.0490451	5.06e-08
ATAQDAPFQQGESSPTTVEAPATTSLVPEQSSPR	S32	TGME49_243960	2.04	0.0471314	1.41e-09
QEQGLSEEEAR	S6	TGME49_243980	2.14	0.202937	7.39e-05
AHLSGCSALRPSPSVQAK	S4	TGME49_243990	1.87	0.124463	5.71e-06
DGAPAAPGVSDIELISNR	S10	TGME49_244110	1.59	0.113107	1.47e-05
EPVSPLSPQLSSR	S4	TGME49_244130	1.68	0.186645	0.0002825
RDEETSELSEGGSPQR	S9	TGME49_244130	2.42	0.067629	8.09e-09
APVASEETPSSPAK	S11	TGME49_244130	1.53	0.17394	0.0004952
DFLPSQQYEYSPQWK	Y8	TGME49_244200	2.05	0.0162602	2.8e-13
GTSSEEDAGPVAPEVAEEESR	S3	TGME49_244280	2.37	0.191129	2.67e-05
ATPQIASDSEQEK	S7	TGME49_244280	2.08	0.0923297	2.43e-07
EESQSEDSSEEAVQHLR	S9	TGME49_244280	3.38	0.30404	0.0001787
KEEDDTDDEIEQPSN	T6	TGME49_244280	2.04	0.10151	5.8e-07
EESQSEDSSEEAVQHLR	S8	TGME49_244280	2.03	0.276281	0.0008306
KEEDDTDDEIEQPSN	S14	TGME49_244280	1.83	0.185448	0.000123
GAGSEDARGEASER	S4	TGME49_244290	3.59	0.28579	9.8e-05
TDMCSFSEYR	S5	TGME49_244320	1.95	0.198173	0.0001165
DTADFPSSPSGVPSSEAGSSGSR	S19	TGME49_244370	2.16	0.0735073	3.11e-08
LSPLHSR	S2	TGME49_244412	1.95	0.271123	0.0009465
SNGSDIPCPLSGDGEKPER	S4	TGME49_244460	1.93	0.262848	0.0008404
SSGSGAGGGGASAAAR	S4	TGME49_244460	4.8	0.203632	4.16e-06
GETSACADSDQAR	S9	TGME49_244460	2.89	0.135413	7.95e-07
AAAPGAEAMDASPLSANGSGSK	S12	TGME49_244460	1.59	0.158715	0.0001643
ALDGEPLTLASPR	T8	TGME49_244470	2.1	0.245498	0.000307
ALDGEPLTLASPR	S11	TGME49_244470	1.69	0.103154	3.55e-06
EEVSSDDELR	S4	TGME49_244470	3.59	0.253092	4.14e-05
SQESHQYQTEVSR	S4	TGME49_244560	2.08	0.096763	3.49e-07
SDSGSEADEASAQR	S3,S5	TGME49_244880	3.29	0.254098	5.49e-05
ASESEQSDGEQESSK	S7	TGME49_244880	6.49	0.139595	1.37e-07
ASESEQSDGEQESSK	S7	TGME49_244880	4.96	0.149733	3.69e-07
ASESEQSDGEQESSKR	S7	TGME49_244880	7.69	0.302144	3.84e-05
ASESEQSDGEQESSKR	S7	TGME49_244880	5.94	0.076379	1.34e-09
SQAPPSPSSYAAER	S6	TGME49_245550	1.89	0.160047	3.24e-05
EKSVDGTGESDGR	S3	TGME49_245560	3.3	0.0790704	7.13e-09
QLASSPSSLAPSPSR	S5,S12	TGME49_245580	1.78	0.0677985	8.44e-08
SAGADEALK	S1	TGME49_245720	1.61	0.10586	7.62e-06
GHEADYDSPGASSVTK	S8	TGME49_245730	2.57	0.0404786	9.99e-11
ANASESGNSPPSSHAR	S9	TGME49_245730	1.75	0.203697	0.000336
DADDASDAQQQKPR	S6	TGME49_246040	3.65	0.104297	4.6e-08
AEDSAESSSSEETLR	S4	TGME49_246080	2.12	0.134938	3.98e-06
DAKSPSELQDAQVPADPSAEETR	S4	TGME49_246080	1.84	0.209903	0.0002788
DAKSPSELQDAQVPADPSAEETR	S4	TGME49_246080	1.82	0.205767	0.0002652
RTEEQKAEGDSEEESTR	S11	TGME49_246090	3.77	0.209984	9.15e-06
GDSDSSDEDESVR	S6	TGME49_246100	2.37	0.09569	1.38e-07
GRDDESDEEKER	S6	TGME49_246100	4.1	0.0658988	8.86e-10
RDDGSDVEGR	S5	TGME49_246170	1.57	0.25789	0.00405
SGSPTSPGADGAGASK	S3	TGME49_246170	2.17	0.0928691	1.9e-07
EREEEPSPTSSSHSALEK	S7	TGME49_246170	1.62	0.114064	1.3e-05
ETTATNMSDDTAK	S8	TGME49_246340	1.59	0.237016	0.002172
ETTATNMSDDTAKR	S8	TGME49_246340	1.73	0.222828	0.0006691
GFVNTPEAIHER	T5	TGME49_246340	4.33	0.400731	0.000625
GVSGEFENAQPVFK	S3	TGME49_246340	1.77	0.0909315	8.64e-07
RASANTEAEAHSTR	S3,T6	TGME49_246720	1.84	0.323389	0.003989
ASANTEAEAHSTR	T5	TGME49_246720	1.86	0.188557	0.0001207
DRDSEQGEIRDER	S4	TGME49_246720	2.14	0.345527	0.002404
RASANTEAEAHSTR	S3	TGME49_246720	1.51	0.135994	0.0001067
ASANTEAEAHSTR	S11	TGME49_246720	1.76	0.169614	9.4e-05
DRDSEQGEIR	S4	TGME49_246720	2.45	0.230205	8.6e-05
GELESEREGGGK	S5	TGME49_246730	2.14	0.131982	3.1e-06
SNDVKSETDTQ	S6	TGME49_246740	2.15	0.0833111	8.74e-08
REHSPANCSAILR	S4	TGME49_246760	1.57	0.216122	0.001475
EGSVSDSLPTAPHTPR	S3,T14	TGME49_246940	1.92	0.0208333	3.48e-12
EPTPEPSESTAR	S9	TGME49_246940	2.33	0.127044	1.37e-06
EGSVSDSLPTAPHTPR	S3	TGME49_246940	2.79	0.172341	5.77e-06
TPSPERVPIPEPR	S3	TGME49_246940	1.83	0.238101	0.0006615
VPIPEPREPTPEPSESTAR	T10	TGME49_246940	1.91	0.081907	1.9e-07
GRFSDDDMAR	S4	TGME49_246940	2.36	0.0606864	3.96e-09
EGSVSDSLPTAPHTPR	S5	TGME49_246940	1.57	0.0907752	3.36e-06
LPTPPGSEQPSR	T3	TGME49_246940	1.55	0.116646	2.57e-05
GRFSDDDMAR	S4	TGME49_246940	2.66	0.0577258	1.42e-09
EGSVSDSLPTAPHTPR	S5,T14	TGME49_246940	1.67	0.163085	0.0001183
EPTPEPSESTAR	T3	TGME49_246940	3.66	0.0396833	2.13e-11
EAEPAGGRTPETK	T9	TGME49_246960	2.41	0.205792	4.25e-05
SSSDPPDSVEAAQK	S3	TGME49_246970	1.54	0.120328	3.49e-05
VSSPLQSR	S3	TGME49_247000	5.76	0.54402	0.002628
SEPQREEDEDSEDAMPLK	S11	TGME49_247020	1.63	0.125107	2.25e-05
TLSRDGAPAQAEGER	T1	TGME49_247040	3.12	0.232749	3.47e-05
GVQTPEGVGER	T4	TGME49_247050	1.7	0.0278737	1.21e-10
DTAADSESEGEAAEK	S8	TGME49_247290	1.95	0.141237	1.02e-05
SAASQELPVSLR	S4	TGME49_247330	1.98	0.1897	7.89e-05
GSEKADELPR	S2	TGME49_247450	1.78	0.288758	0.002655
SASLSPSAK	S3,S5	TGME49_247450	1.8	0.18438	0.0001331
VSSLSPETDKGEPASVSFQEAGK	S3	TGME49_247450	1.89	0.211454	0.0002362
GSSLSPEGR	S3	TGME49_247450	3.81	0.1171	1.01e-07
VSSLSPETDKGEPASVSFQEAGK	S3	TGME49_247450	1.79	0.177773	0.0001126
SPPGPTGGR	S1	TGME49_247450	3.09	0.0161831	2.93e-14
GERGSEKADELPR	S5	TGME49_247450	2.5	0.237162	9.72e-05
DRFSGGREETSR	S4	TGME49_247450	2.77	0.18717	1.11e-05
AAGRDSRDDDIPQR	S6	TGME49_247450	1.61	0.0311914	5.44e-10
NRDHAPQSPVAAR	S8	TGME49_247450	1.95	0.0856988	2.22e-07
MDDRNRDHAPQSPVAAR	S12	TGME49_247450	2.57	0.222246	5.35e-05
VSSLSPETDKGEPASVSFQEAGK	S5	TGME49_247450	2.5	0.219872	5.61e-05
LSSSRPYTGPEETSR	S2	TGME49_247450	1.52	0.187471	0.0008858
EGASPEPK	S4	TGME49_247450	1.84	0.0888471	4.84e-07
GGSSRDYMDGR	S4	TGME49_247450	1.58	0.123701	3.09e-05
GASPGRGEEAR	S3	TGME49_247450	1.68	0.316545	0.006849
ASPPAEPLK	S2	TGME49_247450	1.65	0.0787837	6.03e-07
REDDSGRGDNPPVGR	S5	TGME49_247450	1.6	0.186012	0.0004567
DHAPQSPVAAR	S6	TGME49_247450	1.54	0.255229	0.004738
QPSPERASPPAEPLK	S3,S8	TGME49_247450	1.96	0.0937433	4.34e-07
AGDESQGDEGR	S5	TGME49_247460	2.37	0.295987	0.0005528
FDILEPASGGTASGDR	S8	TGME49_247460	1.52	0.099393	9.93e-06
FDILEPASGGTASGDR	T11	TGME49_247460	1.77	0.168209	8.12e-05
EAASELSQAAVSEK	S12	TGME49_247470	4.17	0.366546	0.000375
GVQGGGPPARPPSPSPEEEPIFGTFVK	S13	TGME49_247520	4.84	0.0856509	4.83e-09
SSSPPSGPR	S3	TGME49_247520	2.4	0.0832404	4.41e-08
ADSPAHGALDIEK	S3	TGME49_247540	1.97	0.245195	0.0004685
AASQGDVQPSPLDEEKPVPSSPR	S3	TGME49_247600	2.24	0.185003	2.93e-05
AASQGDVQPSPLDEEKPVPSSPR	S3	TGME49_247600	1.68	0.100092	3.04e-06
AASQGDVQPSPLDEEKPVPSSPR	S3	TGME49_247600	2.43	0.16107	6.65e-06
AASQGDVQPSPLDEEKPVPSSPR	S3	TGME49_247600	2.44	0.190371	2.25e-05
ASSVSASSAPR	S3	TGME49_247700	1.99	0.0946362	4.13e-07
ESPSPEPAPPTSGDAR	S4	TGME49_247730	1.78	0.0740149	1.61e-07
SLSPSSYNAK	S3	TGME49_247730	1.53	0.0496808	4.55e-08
DCTSGLQSTPSAPSFGESCR	S11	TGME49_247760	2	0.179671	4.94e-05
SGVQEDQK	S1	TGME49_247760	4.6	0.422536	0.0007854
KLDDSGEEER	S5	TGME49_248110	3.32	0.1956	7.83e-06
DSSPSAASGEAR	S3	TGME49_248120	2.19	0.266988	0.0004233
GRGSDVDEDEAEER	S4	TGME49_248170	2.71	0.28408	0.000238
SGVPSPLPFQDEK	S5	TGME49_248180	1.68	0.0794057	5.11e-07
ELHAPANGEADAPSPR	S14	TGME49_248190	1.78	0.111117	3.67e-06
VTLSEEERDTPASDAK	S4	TGME49_248290	1.97	0.134513	6.52e-06
GETAGDQESDDEAWGR	S9	TGME49_248290	2.22	0.0978078	2.43e-07
STSPAEELAPQK	T2	TGME49_248290	1.82	0.0946032	8.94e-07
STSPAEELAPQK	S3	TGME49_248290	3.1	0.145597	1.05e-06
GETAGDQESDDEAWGR	S9	TGME49_248290	1.88	0.0723678	8.32e-08
DVAMSQVD	S5	TGME49_248390	2.43	0.242023	0.0001277
YTEKDVAMSQVD	S9	TGME49_248390	1.6	0.209785	0.0009535
YTEKDVAMSQVD	S9	TGME49_248390	1.63	0.208339	0.0007815
DVAMSQVD	S5	TGME49_248390	1.68	0.141488	4.14e-05
AGSETELGVPTTVTPSSDLGGR	T14	TGME49_248420	1.95	0.207198	0.0001595
AGSETELGVPTTVTPSSDLGGR	S3	TGME49_248420	2.12	0.138327	4.69e-06
HSSALSGSSPLSR	S9	TGME49_248440	1.51	0.195418	0.001244
NPIFPAASISGSPNR	S12	TGME49_248440	1.53	0.130117	7e-05
NPIFPAASISGSPNR	S8,S10	TGME49_248440	1.58	0.130839	4.75e-05
MEENCTVCPTPTVLSPTR	S15	TGME49_248440	2.01	0.234166	0.0002993
MPTGQEDNVR	T3	TGME49_248440	2.2	0.199901	5.68e-05
TESAVSPSFVR	S3	TGME49_248510	1.67	0.185366	0.0002863
SASLPSVEASPASPR	S10	TGME49_248510	2.03	0.297113	0.001296
SASLPSVEASPASPR	S13	TGME49_248510	2.21	0.216524	9.77e-05
TESPTESPMAGTQAPLSR	S3	TGME49_248610	1.56	0.224462	0.001986
GDTSPASLSPR	S9	TGME49_248610	2.13	0.0329934	6.09e-11
AESVDSMPQ	S3	TGME49_248700	1.91	0.153394	2.23e-05
EAAVGSLASSPR	S6,S10	TGME49_248700	2.25	0.0738137	2.51e-08
AESVDSMPQ	S3	TGME49_248700	1.76	0.164876	7.6e-05
QGSGCSALGYTR	S3	TGME49_248700	2.76	0.226984	4.55e-05
VSEAENDNASER	S10	TGME49_248700	2.33	0.189279	2.77e-05
AESVDSMPQ	S6	TGME49_248700	1.7	0.186461	0.0002451
EAAVGSLASSPR	S10	TGME49_248700	2.32	0.122456	1.08e-06
VSEAENDNASER	S2	TGME49_248700	1.94	0.130492	5.96e-06
EAAVGSLASSPR	S9,S10	TGME49_248700	1.98	0.0798265	1.14e-07
VFSRVSEAENDNASER	S6	TGME49_248700	2.25	0.116948	8.94e-07
VSEAENDNASER	S2	TGME49_248700	1.65	0.161791	0.0001289
EGHASSSADEGSQSSLK	S6,S12	TGME49_248740	2.17	0.144514	5.62e-06
EGHASSSADEGSQSSLKK	S14,S15	TGME49_248740	2.06	0.158988	1.64e-05
EGHASSSADEGSQSSLK	S6	TGME49_248740	1.64	0.0827396	9.62e-07
EGHASSSADEGSQSSLKK	S12	TGME49_248740	1.69	0.0503856	1.43e-08
EGHASSSADEGSQSSLK	S15	TGME49_248740	1.74	0.0915819	1.09e-06
EGHASSSADEGSQSSLK	S15	TGME49_248740	2.13	0.16159	1.48e-05
EGHASSSADEGSQSSLK	S12	TGME49_248740	1.88	0.0284885	5.15e-11
EGEVVTSPSDEATKPVEQQTK	S7	TGME49_248740	2.26	0.216028	8.48e-05
SAVAELSPLSSR	S7	TGME49_248750	1.63	0.215538	0.0009889
KGDVPEDADDESEGAGEQK	S12	TGME49_248940	2.3	0.197495	4.05e-05
GEASDGGGRWSEDGDEPGK	S4,S11	TGME49_248940	1.83	0.187048	0.0001312
VSPLGGAGELPALSGAKSPTDAK	S18	TGME49_249010	1.61	0.147802	9.09e-05
GEDVGSDPVTTVPQSPR	S15	TGME49_249030	2.07	0.1283	3.18e-06
AVTTKGEDVGSDPVTTVPQSPR	S20	TGME49_249030	2.12	0.139212	5.01e-06
LQAAPSPR	S6	TGME49_249170	1.92	0.0949003	5.63e-07
TGDSGLPSPSVGK	S8	TGME49_249180	1.86	0.101935	1.3e-06
KMKDTDTEEELIEAFK	T7	TGME49_249240	2.09	0.385477	0.005041
GEDSEETEEETSSSLSHR	S4	TGME49_249260	1.71	0.0971558	2.04e-06
SDSRPPDEEIR	S3	TGME49_249380	2.39	0.143141	3e-06
SDSRPPDEEIRR	S3	TGME49_249380	2.1	0.0646547	1.39e-08
SQSDTENKGDTEMGVAGHR	S1	TGME49_249550	1.57	0.133174	5.58e-05
VEEASNAGREEER	S5	TGME49_249610	2.47	0.273652	0.0002713
SVSPATSAFDSR	S3	TGME49_249620	2.57	0.27376	0.0002316
AMDSSGDAEDADGAGR	S4	TGME49_249620	3.06	0.161991	2.51e-06
DTSGEEASDGGGDSSETGR	S15	TGME49_249680	3.88	0.141913	4.3e-07
SLADLSAENLGR	S6	TGME49_249710	1.87	0.172016	6.13e-05
AELSALSEEK	S7	TGME49_249810	1.55	0.185249	0.0006216
SPADTEDGEASLSQTPR	S13	TGME49_249810	1.84	0.0807698	2.4e-07
APQELGDANELETGSQSSQK	S15	TGME49_249850	1.52	0.130975	8.02e-05
AAPTVSAGGK	T4	TGME49_249900	2.08	0.315458	0.001642
KSDTEMSSMSELSDESESEPDNDAVSASDIR	S2	TGME49_249970	1.51	0.266274	0.00695
VPAAGSAVSATPESGASAR	T11	TGME49_250700	2.53	0.259299	0.0001693
DESPAREDGER	S3	TGME49_250700	3.14	0.266184	8.91e-05
DMDSAMEER	S4	TGME49_250710	2.15	0.12469	1.96e-06
DLLLPAPSPGESPHTPNGHNVR	S8,S12	TGME49_250750	2.06	0.296992	0.001196
DLLLPAPSPGESPHTPNGHNVR	S12,T15	TGME49_250750	2.02	0.234583	0.0002921
AGVHMVVGTPGR	T9	TGME49_250770	1.86	0.137495	1.26e-05
GFKSQIYDVFK	S4	TGME49_250770	1.75	0.131242	1.51e-05
TLLHASQASGDAGSDGDSR	S14	TGME49_250790	2.01	0.0848748	1.65e-07
ALDNLTPR	T6	TGME49_250820	5.64	0.0169398	8.85e-15
ALDNLTPR	T6	TGME49_250820	1.86	0.0233079	1.12e-11
GGDNYSSAAPSEISDGLTGR	S14	TGME49_250820	5.65	0.106436	2.02e-08
LTGTSSSESPATSK	S9	TGME49_250820	1.93	0.218326	0.0002519
ELLYETASPR	S8	TGME49_250820	3.83	0.129124	2.13e-07
ELLYETASPR	T6	TGME49_250820	2.89	0.13036	5.91e-07
NSPSVSAPSTPAR	S2	TGME49_250820	4.1	0.0517485	1.29e-10
GGDNYSSAAPSEISDGLTGR	S14	TGME49_250820	2.28	0.200737	4.72e-05
ALDNLTPRK	T6	TGME49_250820	1.72	0.235303	0.0009898
SGPSSVDWGEVEQR	S5	TGME49_250820	1.82	0.11444	3.85e-06
GPSEASAVSR	S9	TGME49_250820	3	0.043688	9.17e-11
SVSGQVSPADEGGFSADR	S7	TGME49_250870	1.66	0.170279	0.0001722
GVDAGPGAASPERDR	S10	TGME49_251460	1.56	0.144356	0.0001051
SDGEKQETTEKEEEER	S1	TGME49_251460	5.05	0.415717	0.0006045
APASPPADAGSSER	S4	TGME49_251600	1.65	0.161084	0.000119
AKTPEEEPAQK	T3	TGME49_251620	1.64	0.0605543	8.66e-08
SNSSSMQTAEGR	S3	TGME49_251630	2.09	0.0265464	1.2e-11
RGRSGEVVDQAVAVDK	S4	TGME49_251690	1.87	0.137957	1.22e-05
GRSGEVVDQAVAVDK	S3	TGME49_251690	1.77	0.130178	1.26e-05
SGEVVDQAVAVDK	S1	TGME49_251690	1.63	0.16951	0.0001955
SDAEDVTFETADAGASHTYPMQAGAIK	S1	TGME49_251810	2.43	0.0819038	3.58e-08
SDAEDVTFETADAGASHTYPMQAGAIK	S1	TGME49_251810	5.01	0.118211	5.73e-08
SDAEDVTFETADAGASHTYPMQAGAIK	S1	TGME49_251810	5.58	0.130838	1.04e-07
SDAEDVTFETADAGASHTYPMQAGAIK	S1	TGME49_251810	2.17	0.0795461	5.7e-08
SDAEDVTFETADAGASHTYPMQAGAIKK	S1	TGME49_251810	2.3	0.168178	1.24e-05
SDAEDVTFETADAGASHTYPMQAGAIKK	S1	TGME49_251810	1.85	0.136343	1.21e-05
TNSLAQSDASDRVR	S10	TGME49_251840	1.51	0.0670897	6.03e-07
NELSSSSADEK	S7	TGME49_251840	2.41	0.209074	4.69e-05
EASSGDETDLELR	S4	TGME49_252340	2.28	0.122182	1.18e-06
EASSGDETDLELR	S3,S4	TGME49_252340	1.89	0.138345	1.12e-05
SSPEAFEAR	S2	TGME49_252420	1.71	0.295468	0.00407
EREPTGSEAEEATDR	T5	TGME49_252420	2.52	0.158315	4.89e-06
DANGNGVALTPR	T10	TGME49_252420	2	0.129896	4.54e-06
EREPTGSEAEEATDR	T5,S7	TGME49_252420	2.78	0.295787	0.0002823
ASLEEVLER	S2	TGME49_252430	1.79	0.151507	3.45e-05
QCQSFQAGPYK	S4	TGME49_252430	1.68	0.156273	7.96e-05
STHSCGNVAGGAGSSGAAK	S14	TGME49_252630	2.16	0.0849747	9.84e-08
SLHPSSADLDSTGER	S11	TGME49_253000	2.03	0.166988	2.6e-05
RPESGDDRSPSSAR	S4	TGME49_253000	1.56	0.117986	2.5e-05
GDSDGAESPLPSSR	S8	TGME49_253020	1.56	0.159786	0.0002194
RRSDEAPGLR	S3	TGME49_253090	2.5	0.160044	5.45e-06
LTDEDSTTGEH	S6	TGME49_253140	1.79	0.153643	3.97e-05
TQETEELER	T4	TGME49_253150	4.25	0.248864	2.39e-05
SSGAEIESDGAGER	S8	TGME49_253440	2.06	0.0552449	4.61e-09
DESASEESGGGVSSGEEGPR	S13	TGME49_253440	2.43	0.0649807	5.72e-09
THSAPASAIAGR	S3	TGME49_253560	1.8	0.0774213	2.11e-07
KPESPESDIQSGSDEK	S4	TGME49_253580	1.64	0.240814	0.001816
STGEAGVSIEDATK	S8	TGME49_253700	1.54	0.0985979	7.88e-06
VSGEENPVDAVGQASASQLSDGQTISEEESEAR	S26	TGME49_253700	1.78	0.0595513	3.06e-08
EAPAGEGLSPGSDSWFDSNR	S12	TGME49_253710	1.51	0.26984	0.007447
IVASLAALHR	S4	TGME49_253710	2.27	0.30635	0.0008577
LIVHQEADSADDRDEEEREER	S9	TGME49_253750	1.51	0.116908	3.91e-05
TSGSDTDQEAPTASAASR	S4	TGME49_253750	2.62	0.118547	4.41e-07
LIVHQEADSADDRDEEEREER	S9	TGME49_253750	1.72	0.141589	3.13e-05
GAAHVTGGAMSPASQESR	S14	TGME49_253750	1.95	0.259047	0.0007145
TSGSDTDQEAPTASAASR	S2	TGME49_253750	1.58	0.154811	0.0001542
QLSECESGVR	S3	TGME49_253750	1.65	0.080209	7.15e-07
GNAAEDASSGDEDSDEEEER	S14	TGME49_253750	3.37	0.0854998	1.24e-08
TSGSDTDQEAPTASAASRPAGSGGAR	S4	TGME49_253750	2.02	0.265743	0.0006569
GYDDRGSGDEKDGAELLASR	S7	TGME49_253750	1.96	0.378178	0.006292
GAAHVTGGAMSPASQESR	S11	TGME49_253750	2.32	0.163986	9.71e-06
GAAHVTGGAMSPASQESR	T6	TGME49_253750	3.3	0.294642	0.0001543
VGAAAAGTPGVDSDADR	S13	TGME49_253750	1.52	0.145572	0.0001598
GQESPAGTEPK	S4	TGME49_253750	2.59	0.0890266	4.97e-08
TSGSDTDQEAPTASAASR	S4	TGME49_253750	1.86	0.189147	0.0001222
LSNGQSVDENATSLSPSCTTPK	T19	TGME49_253750	1.55	0.0811943	1.67e-06
NGVGGERSPERSNEEAMAASSSESR	S8	TGME49_253750	1.65	0.14268	5.31e-05
RDSSGGMFETSVQPQDTR	S3	TGME49_253820	1.88	0.157711	3.04e-05
DSSGGMFETSVQPQDTR	S3	TGME49_253820	2.07	0.197885	7.65e-05
TPSPQNLDK	S3	TGME49_253880	1.81	0.219257	0.0004095
AQGVSPLTR	S5	TGME49_253990	1.93	0.242902	0.0004975
HEASDEDTEAETGK	S4	TGME49_254300	3.33	0.153255	1.22e-06
LAPDLSPR	S6	TGME49_254300	2.73	0.270707	0.0001659
VSLSPSEGR	S4	TGME49_254370	1.86	0.184139	0.0001022
GTASPSVGEEGPPLSPQISPTGSAR	S19	TGME49_254370	2.73	0.156031	2.97e-06
GTASPSVGEEGPPLSPQISPTGSAR	S19	TGME49_254370	1.73	0.172345	0.0001236
SSLVSIIK	S2	TGME49_254370	1.55	0.143883	0.0001176
SQSAPASANDEGTPR	T13	TGME49_254370	3.04	0.2209	2.61e-05
SQSAPASANDEGTPR	T13	TGME49_254370	2.23	0.118184	1.02e-06
ATDAAASSSSASSSSSPSTSEPR	S16	TGME49_254390	1.54	0.175996	0.0004857
ATDAAASSSSASSSSSPSTSEPR	S15	TGME49_254390	4.5	0.190144	2.84e-06
ATDAAASSSSASSSSSPSTSEPR	S13	TGME49_254390	3.78	0.170153	1.86e-06
ATDAAASSSSASSSSSPSTSEPR	S8	TGME49_254390	1.78	0.135566	1.67e-05
ATDAAASSSSASSSSSPSTSEPR	S20	TGME49_254390	1.91	0.180343	6.99e-05
ASPTAAPVEK	S2	TGME49_254390	1.55	0.0985724	7.21e-06
LAEAAASPGTELPVPPR	S7	TGME49_254570	1.93	0.158726	2.59e-05
LLQQQASELER	S7	TGME49_254570	1.65	0.108866	7.13e-06
DADDGGASQDGLR	S8	TGME49_254570	2.4	0.189041	2.33e-05
EPASPTAHGGENALK	S4	TGME49_254580	1.58	0.0884087	2.62e-06
EPASPTAHGGENALKK	S4	TGME49_254580	1.54	0.096452	7.18e-06
TIHPTGVESDDEVIR	S9	TGME49_254630	1.57	0.137032	7.16e-05
SGAQVLEEEER	S1	TGME49_254690	1.6	0.198491	0.0006959
SGTHPGVPVSPGSR	S10	TGME49_254940	2.25	0.208842	6.77e-05
GAENSPVAPGEASK	S5	TGME49_254940	2.15	0.0999142	3.55e-07
SFSGGSGTDETVK	S3,S6	TGME49_254940	2.3	0.207884	5.78e-05
DDEGVATSDSQDVESLR	S8	TGME49_254940	2.69	0.115354	3.15e-07
SFSPLVEGESR	S3	TGME49_254940	2.56	0.226587	6.25e-05
GDSAETVPVR	S3	TGME49_254940	1.72	0.0300341	1.91e-10
SFSGGSGTDETVK	S6	TGME49_254940	2.3	0.136723	2.58e-06
SFSGGSGTDETVK	S3	TGME49_254940	3.35	0.111904	1.05e-07
EASLAADPSSEDQREK	S10	TGME49_254940	1.56	0.0321912	1.15e-09
SFSPLVEGESRPFGEK	S3	TGME49_254940	4.71	0.0836607	4.25e-09
LPPPGEGEDSDPGICR	S10	TGME49_254940	1.72	0.124814	1.23e-05
RGDSAETVPVR	S4	TGME49_254940	1.69	0.0616879	6.9e-08
EASLAADPSSEDQR	S3	TGME49_254940	2.69	0.270281	0.0001728
NSTSPGLASHAEEER	S4	TGME49_254950	1.84	0.111818	2.81e-06
AATNFTCWTADCPAVK	T3	TGME49_255190	1.79	0.0584477	2.4e-08
SSSSQLLR	S3	TGME49_255240	2	0.131113	4.87e-06
VVEESDVSSQEK	S9	TGME49_255250	1.52	0.209126	0.001739
EPGGAWSSEGEDAR	S8	TGME49_255300	1.52	0.118028	3.78e-05
AGRDSDSSSTPAGTGDETK	S5	TGME49_255300	2.29	0.150585	5.59e-06
GNVAPPSDDVTTATPPQSIGNSAGPR	T14	TGME49_255420	2.07	0.163829	2e-05
GNVAPPSDDVTTATPPQSIGNSAGPR	T14	TGME49_255420	2.28	0.234712	0.0001428
GNVAPPSDDVTTATPPQSIGNSAGPR	T14	TGME49_255420	1.52	0.0720933	9.38e-07
DASPSTANLQPR	T6	TGME49_255660	1.53	0.0828942	2.33e-06
AFVAGGASEAER	S8	TGME49_255740	2.52	0.284555	0.000325
SLTSEDRSPSTR	S8	TGME49_255895	1.95	0.317396	0.0025
SLTSEDRSPSTR	S10	TGME49_255895	1.75	0.113146	4.97e-06
SSDVIQSPGNKR	S7	TGME49_256050	2.65	0.31515	0.0005164
REDSACEELGSENVR	S4	TGME49_256050	1.96	0.0776375	9.95e-08
GVTTMQVPSFQGTDHVIR	T13	TGME49_256760	1.79	0.221452	0.0004787
QPQTLSAGAVESGR	S6	TGME49_256760	2.37	0.193886	3.01e-05
MSQILEPR	S2	TGME49_256760	1.55	0.0811538	1.64e-06
QPQTLSAGAVESGR	S12	TGME49_256760	1.69	0.184283	0.0002397
GVTTMQVPSFQGTDHVIR	S9	TGME49_256760	2.12	0.18464	4.07e-05
LVSASSVMTQQLGK	S3	TGME49_256760	1.79	0.370272	0.009727
GLPSENDGER	S4	TGME49_256900	2.52	0.113783	3.87e-07
ETHDGPGPGDSRGENDAGGLPGK	S11	TGME49_256980	1.67	0.106391	5.2e-06
ETHDGPGPGDSRGENDAGGLPGK	S11	TGME49_256980	1.81	0.181785	0.0001181
SASAPLGMQNPPVLSILGNSTR	S3	TGME49_256980	2.14	0.100258	3.77e-07
QATSDSPSEEEQPSRR	S6,S8	TGME49_257060	6.63	0.0412916	8.47e-12
ESEAGACTPK	T8	TGME49_257080	2.45	0.029973	1.17e-11
TGAGGAEGAAAGEGAETGDASK	S21	TGME49_257090	2.5	0.246956	0.0001284
GVQANSTIPR	S6	TGME49_257130	2.3	0.237262	0.0001476
ELQGEDAQPSLGDER	S10	TGME49_257130	1.61	0.130836	3.59e-05
SSASQGSGPSSHAIPQR	S2,S7	TGME49_257150	1.86	0.234482	0.0005265
EAGAEAAAESDKEER	S10	TGME49_257300	2.88	0.160726	2.99e-06
LQVSSSDEEEVGGKPR	S4,S5	TGME49_257310	1.86	0.144381	1.78e-05
TPATDGTGAGADACPTPESR	T16	TGME49_257310	1.72	0.151616	5.06e-05
LQAADTPVAAEK	T6	TGME49_257350	1.65	0.229642	0.00126
APSSAPHSGTEGR	S8	TGME49_257430	1.9	0.302605	0.002222
APSSAPHSGTEGR	S4,S8	TGME49_257430	3.6	0.128599	2.48e-07
APSSAPHSGTEGR	S4	TGME49_257430	2.28	0.117161	8.49e-07
LSTSDGPASPSVSDSPR	S15	TGME49_257470	1.78	0.137739	1.86e-05
LEGLQGDSPVAAR	S8	TGME49_257510	1.59	0.143701	8.64e-05
APSSGEEGSQSDASEPER	S14	TGME49_257560	1.57	0.0640143	2.2e-07
APSSGEEGSQSDASEPER	S4	TGME49_257560	2.44	0.135954	1.8e-06
SSPSESPHSSVSVSSR	S2	TGME49_257560	1.57	0.0830667	1.69e-06
APSSGEEGSQSDASEPER	S9	TGME49_257560	2.85	0.107592	1.41e-07
EAFLGNSPLR	S7	TGME49_257670	2.15	0.207242	8.49e-05
SGDNLDYASFQK	S9	TGME49_257680	1.7	0.138462	3.08e-05
QAFEEKSGDNLDYASFQK	S7	TGME49_257680	1.52	0.224137	0.002576
VSTGDAMILAR	S2	TGME49_257680	2.33	0.181265	2.02e-05
SGDNLDYASFQK	S1	TGME49_257680	1.65	0.116728	1.22e-05
NAATSDTDSVQQGNAR	S5	TGME49_257750	1.97	0.180512	5.71e-05
NAATSDTDSVQQGNAR	S5	TGME49_257750	3.23	0.320434	0.0002901
NAATSDTDSVQQGNAR	S5,S9	TGME49_257750	10.17	0.145053	1.12e-07
NAATSDTDSVQQGNAR	S5	TGME49_257750	2.29	0.246079	0.0001931
NAATSDTDSVQQGNAR	S9	TGME49_257750	1.96	0.257942	0.0006612
NAATSDTDSVQQGNAR	S5	TGME49_257750	2.1	0.175856	2.96e-05
NAATSDTDSVQQGNAR	T7	TGME49_257750	2.09	0.213835	0.0001247
NAATSDTDSVQQGNAR	S5	TGME49_257750	2.68	0.185786	1.2e-05
NAATSDTDSVQQGNAR	S9	TGME49_257750	1.83	0.330022	0.004609
NAATSDTDSVQQGNAR	S9	TGME49_257750	1.51	0.247075	0.004878
NAATSDTDSVQQGNAR	T7	TGME49_257750	1.56	0.241139	0.002996
APSPEALAEPK	S3	TGME49_258090	1.65	0.142721	5.28e-05
SAAAVPHPQGETTPGSPVTGSLSPAEKPVEAPKPSAEESASR	T13	TGME49_258170	2.16	0.200773	6.53e-05
GTVGSGSSPLSGR	S8	TGME49_258350	3.72	0.320901	0.0001999
AGSADEASTSLQEER	S10	TGME49_258350	1.73	0.163742	8.48e-05
DQYGHPHTTLDFSR	S13	TGME49_258410	1.8	0.145529	2.45e-05
TQGSLSPAHVHAPR	S6	TGME49_258420	3.39	0.224089	2.02e-05
ESETPSEKSVPLSPK	S9	TGME49_258470	2.21	0.107055	5.09e-07
ESETPSEK	S6	TGME49_258470	2.52	0.0549907	1.28e-09
EATPQSVSFLR	T3	TGME49_258470	1.52	0.151903	0.0002158
GSTNGLPESGGLGLAK	S2	TGME49_258470	3.11	0.0933022	3.29e-08
IAAVDSDREEEK	S6	TGME49_258480	1.8	0.228306	0.0005812
IEQNHHSDCEEHYSSR	S7	TGME49_258540	1.95	0.0849913	2.1e-07
SLSDSYDASTASVQAEQR	S3	TGME49_258540	2.3	0.195987	3.76e-05
SLSDSYDASTASVQAEQR	S3	TGME49_258540	1.81	0.104703	1.98e-06
RPESEEDLDNSAAVQAR	S4	TGME49_258680	1.58	0.0165289	4.5e-12
SGDSSLEESSDER	S1	TGME49_258850	2.66	0.184079	1.17e-05
AGGGAEHALHTVR	T11	TGME49_258950	3.47	0.425807	0.001483
RDPQGGSASPQGQGGGSFLPFFK	S9	TGME49_258970	1.79	0.165976	6.79e-05
ASSSSPSPSSSSSGDR	S5	TGME49_259000	2.9	0.04234	8.16e-11
ASSSSPSPSSSSSGDR	S3	TGME49_259000	2.13	0.193725	5.58e-05
RASADSELEEK	S3	TGME49_259040	4.63	0.229084	1.08e-05
RASADSELEEK	S6	TGME49_259040	3.44	0.12209	1.9e-07
ASADSELEEK	S5	TGME49_259040	2.14	0.139973	4.9e-06
YSDEDGSDDGRAPTR	S7	TGME49_259200	3.77	0.17625	2.45e-06
DTRSEGAQSADEADR	S4,S9	TGME49_259200	2.97	0.143448	1.11e-06
DTRSEGAQSADEADR	S4	TGME49_259200	3.33	0.287846	0.0001279
NHSPDADGTDGASQHESAR	S3	TGME49_259560	1.85	0.166281	5.24e-05
ESDGSSEDEEYLSR	S6	TGME49_259650	2.01	0.175667	3.96e-05
SVEESDSGPSPSSR	S5	TGME49_259650	2.19	0.231426	0.0001638
VYSQPAPFIYDR	S3	TGME49_259660	1.69	0.24838	0.001645
TPSEGNLIQSDAPCAR	S3	TGME49_259880	1.85	0.0868679	4e-07
SSSTPAAASSR	S3	TGME49_259980	1.51	0.0325216	1.9e-09
GGEGATSPGIQSSPGPSSTHR	S7	TGME49_260020	3.26	0.263538	7.34e-05
GGEGATSPGIQSSPGPSSTHR	S7	TGME49_260020	3.71	0.130462	2.52e-07
GGEGATSPGIQSSPGPSSTHR	S13	TGME49_260020	2.38	0.179103	1.62e-05
GGEGATSPGIQSSPGPSSTHR	T6,S7	TGME49_260020	1.69	0.047571	8.67e-09
GTAEAERSPEETER	S8	TGME49_260030	2.5	0.254137	0.0001575
RDSSEFR	S3	TGME49_260140	13.65	0.100971	5.2e-09
ESEAGAEAGVSSDEATR	S11,S12	TGME49_260220	2.47	0.0646366	5.07e-09
ESEAGAEAGVSSDEATR	S12	TGME49_260220	2.82	0.133276	7.79e-07
ESLSDDGEKR	S4	TGME49_260250	1.81	0.043617	2.18e-09
EVGIDPSPSQTTGK	S9	TGME49_260310	1.61	0.158636	0.000143
GTASSPSSAAGSLR	S5	TGME49_260380	2.8	0.301146	0.0003114
APEGLLSPLASPHSR	S7,S11	TGME49_260390	1.57	0.191066	0.0006551
ANASTFDVSNGVCSLK	S4	TGME49_260440	1.69	0.0808207	5.79e-07
SCHLEVDDNGSGRR	S11	TGME49_260600	1.56	0.110889	1.66e-05
AQSTASAILK	S3	TGME49_261210	1.95	0.311004	0.002164
AQSTASAILK	S3	TGME49_261210	1.88	0.27264	0.001257
AASPASAAHPAGR	S3	TGME49_261430	1.79	0.0091423	9.07e-15
LCSSTCEIEK	S3	TGME49_261440	1.69	0.143157	4.08e-05
HMLSFGAVGDDVVR	S4	TGME49_261440	1.68	0.00627436	9.25e-16
SSPSVSSASPAGAPSVSSR	S2,S9	TGME49_261450	2.14	0.0282099	1.68e-11
SSGGGSGGSSVQTENPGR	S2,S6	TGME49_261450	2.6	0.100443	1.26e-07
SSGGGSGGSSVQTENPGR	S1	TGME49_261450	2.03	0.0868523	1.83e-07
DSSQSAVLR	S3	TGME49_261450	1.83	0.0374804	5.82e-10
SSGGGSGGSSVQTENPGR	S6	TGME49_261450	4.56	0.202141	4.37e-06
EDSADEPAANDSDTVEEDDDHR	S12	TGME49_261450	2.6	0.178618	1.03e-05
EKEDSADEPAANDSDTVEEDDDHR	S14	TGME49_261450	2.92	0.207126	1.88e-05
GRSPSAGSADGDEADGHSR	S3,S8	TGME49_261520	5.36	0.291805	4.85e-05
GRSPSAGSADGDEADGHSR	S3,S5	TGME49_261520	3.95	0.318169	0.0001624
GRSPSAGSADGDEADGHSR	S3	TGME49_261520	4.24	0.102846	2.76e-08
RDDTTVQDAR	T4	TGME49_261530	2.08	0.255407	0.0004288
AMFNDNSEVR	S7	TGME49_261570	2.36	0.230037	0.0001039
GSGASISCSR	S2	TGME49_261720	1.58	0.0452451	1.42e-08
VETETENKSEVYR	S9	TGME49_261750	2.16	0.213522	0.0001
SANSGAGESAPK	S4	TGME49_261760	2.66	0.269341	0.0001785
SANSGAGESAPK	S4	TGME49_261760	3.22	0.235386	3.38e-05
EANTEDENIPDVAVSSR	T4	TGME49_261760	1.56	0.0680525	4.14e-07
EANTEDENIPDVAVSSR	T4	TGME49_261760	1.62	0.0514514	2.79e-08
LGSGYLHR	S3	TGME49_261980	1.52	0.330392	0.01915
ESASPSSGSDASPER	S12	TGME49_262410	1.73	0.174335	0.0001331
NGVGSEEDREYER	S5	TGME49_262450	2.5	0.111044	3.33e-07
EPQTPSAEPQGPNGAR	T4	TGME49_262460	1.9	0.12574	5.25e-06
EPQTPSAEPQGPNGAR	T4	TGME49_262460	2.39	0.178921	1.6e-05
DEPADATDQEATDESEER	S15	TGME49_262460	2.46	0.0689225	8.63e-09
EPQTPSAEPQGPNGAR	T4	TGME49_262460	2.19	0.199278	5.66e-05
LADMPSIADMPR	S6	TGME49_262470	1.83	0.148851	2.54e-05
LSDMPSIADMPR	S6	TGME49_262470	2.15	0.24803	0.0002922
LSDMPSIADMPK	S6	TGME49_262470	2.2	0.100389	3.23e-07
LADMPSIADMPR	S6	TGME49_262470	2.07	0.214346	0.0001349
LSDMPSIADMPR	S6	TGME49_262470	1.78	0.161874	6.08e-05
LSDMPSIADMPR	S6	TGME49_262470	3.17	0.0819866	1.1e-08
LSDMPSIADMPR	S6	TGME49_262470	2.04	0.193199	7.2e-05
LSDMPSIADMPK	S6	TGME49_262470	1.63	0.0769983	5.79e-07
LADMPSIADMPR	S6	TGME49_262470	1.79	0.0456601	3.54e-09
FSSNEFMAK	S3	TGME49_262470	4.83	0.347809	0.0001988
LADMPSIADMPR	S6	TGME49_262470	1.94	0.152352	1.83e-05
LSDMPSIADMPK	S6	TGME49_262470	2.59	0.210695	3.5e-05
FSSNEFMAK	S3	TGME49_262470	2	0.262088	0.000656
SSPPTGLVAAFPLETR	S2	TGME49_262610	2.26	0.101226	2.86e-07
EGTASTEPTCR	S5	TGME49_262620	3.63	0.162851	1.49e-06
ALSEAESPSER	S3	TGME49_262680	1.85	0.16161	4.27e-05
GGTVTEQDASPR	S10	TGME49_262760	2.52	0.232848	8.16e-05
TPVPASEAGEASEGVDSEER	S17	TGME49_262780	2.11	0.114949	1.19e-06
SLGSDAGDENAR	S4	TGME49_262780	1.89	0.146372	1.68e-05
VFSPSLSPAR	S3,S7	TGME49_262780	1.53	0.235913	0.003144
EEPQGPDSDSAVR	S8	TGME49_262780	2.65	0.105677	1.69e-07
AEQAVDHDGVHHGESQEKGEDVGEPQR	S15	TGME49_262935	1.62	0.105677	6.86e-06
ACVGAHLPSR	S9	TGME49_262935	1.73	0.090333	1.03e-06
DLRPSPGR	S5	TGME49_262935	3.94	0.237434	2.03e-05
TAAESDSAASAHELVGLGR	S5	TGME49_262935	2.62	0.317531	0.0005665
EPETVGPVSPHVSSAGPVSGPVYR	S9	TGME49_263000	1.69	0.161849	9.65e-05
SAGAVTAQPLPSPK	S12	TGME49_263060	1.54	0.180555	0.0005987
APEAPAGDPENSGESGER	S15	TGME49_263060	1.96	0.140276	9.16e-06
SAGAVTAQPLPSPK	S12	TGME49_263060	1.78	0.192478	0.0001972
AASASSAGTTAGEAAR	S5,S6	TGME49_263070	1.92	0.00885246	3.73e-15
AASASSAGTTAGEAAR	S3,S6	TGME49_263070	1.58	0.208585	0.00105
AASASSAGTTAGEAAR	S6	TGME49_263070	1.83	0.0853622	3.78e-07
GLSGGPSYAASQEPESSQNVAR	S3	TGME49_263070	1.6	0.0647518	2e-07
AGSLIEGVESAGK	S3	TGME49_263180	3.26	0.182397	4.92e-06
GDQASSPDSPR	S9	TGME49_263260	2.02	0.314926	0.001887
ASSSSSPSASSTSR	S3	TGME49_263440	1.94	0.366321	0.005623
DIGDIEGSEER	S8	TGME49_263510	2.2	0.153523	8.13e-06
LPSEEGSDYGYPQKPQK	S3	TGME49_263520	1.68	0.0788606	4.86e-07
SGGNSNTPK	T7	TGME49_263520	7.28	0.304807	4.35e-05
KLPSEEGSDYGYPQKPQK	S8	TGME49_263520	2.41	0.0962447	1.35e-07
SGGNSNTPK	T7	TGME49_263520	11.21	0.313879	3.63e-05
KLPSEEGSDYGYPQKPQK	S4,S8	TGME49_263520	2.77	0.229638	4.9e-05
KLPSEEGSDYGYPQKPQK	S8	TGME49_263520	5.2	0.174001	1.08e-06
KLPSEEGSDYGYPQKPQK	S4	TGME49_263520	1.68	0.11275	7.41e-06
RLNDSLDGDRER	S5	TGME49_263595	1.92	0.140819	1.11e-05
GTVSEESSASEEEGR	S8	TGME49_263610	1.82	0.140357	1.78e-05
LQEVGLSPSQASR	S12	TGME49_263650	1.76	0.190489	0.0002041
GGIDGSETSGK	S6	TGME49_263660	4.73	0.392787	0.0004661
GGIDGSETSGKK	S6	TGME49_263660	1.59	0.133829	5.17e-05
AATGEEGEAQGSGLGPATR	S12	TGME49_263700	1.53	0.107406	1.7e-05
AATGEEGEAQGSGLGPATR	T3	TGME49_263700	2.15	0.183316	3.48e-05
LPGSETSEESLPHQQGAEPR	S7	TGME49_263710	2.02	0.164832	2.43e-05
SVSDVLAR	S3	TGME49_263730	1.7	0.134104	2.36e-05
GNSTDSDTPPSK	S3	TGME49_263850	1.74	0.105926	3.3e-06
GNSTDSDTPPSK	S3	TGME49_263850	3.68	0.0326086	4.38e-12
ANSSGASSPPSADK	S3	TGME49_263870	2.86	0.24678	7.19e-05
HRSHLADDVDMENR	S3	TGME49_264030	1.99	0.219002	0.0002043
SVSPQDDVSSK	S3	TGME49_264090	2.49	0.2151	4.93e-05
EGEGGESEAEEEEMEQAMR	S7	TGME49_264090	1.84	0.151186	2.69e-05
EEGNSGSPGDVQR	S5	TGME49_264130	2.16	0.303971	0.001045
EEGNSGSPGDVQR	S5	TGME49_264130	2.13	0.239944	0.0002424
EREDLSPPR	S6	TGME49_264130	2.64	0.248519	0.0001054
SPSSEFPSHR	S4	TGME49_264140	2.73	0.328728	0.0006032
SVSVLADR	S3	TGME49_264140	2.28	0.314663	0.0009983
AQEEEAAVLQSPR	S11	TGME49_264140	1.82	0.27564	0.001702
DAVSPQAR	S4	TGME49_264170	1.51	0.30523	0.01431
RLPGESISSATPSR	T11	TGME49_264170	1.55	0.174135	0.0004079
FLFDEGQGDGSEDEEEPDGQTVK	S11	TGME49_264190	1.8	0.0466044	3.94e-09
GFEETQASGSPTSAAGDVQPEK	S10	TGME49_264190	1.6	0.17098	0.0002563
NEEENSGSPPPSSDADDPSSAAGADGQRSPPQEPDKELQMR	S29	TGME49_264610	1.92	0.406369	0.0104
NEEENSGSPPPSSDADDPSSAAGADGQRSPPQEPDKELQMR	S29	TGME49_264610	1.6	0.198603	0.0006733
NEEENSGSPPPSSDADDPSSAAGADGQR	S8	TGME49_264610	2.04	0.0929237	2.91e-07
SPPQEPDKELQMR	S1	TGME49_264610	1.57	0.18274	0.0005151
NEEENSGSPPPSSDADDPSSAAGADGQRSPPQEPDKELQMR	S29	TGME49_264610	1.83	0.162405	4.69e-05
TVSVVSDDASTVSR	S6	TGME49_264640	1.52	0.0496039	5.02e-08
SESANLSSSGR	S3	TGME49_264780	1.64	0.0726785	3.53e-07
LKSESSIIEESSEAK	S3	TGME49_264805	2.24	0.208314	6.74e-05
DSGGVGDSSCGGGGSSPGAK	S16	TGME49_264890	2.78	0.203478	2.03e-05
AGGPLGERRSEER	S10	TGME49_264890	2.76	0.0638296	2.64e-09
RDEVATAAAPSEEGR	S11	TGME49_264900	6.67	0.337503	9.96e-05
GQEQDEESPGENR	S8	TGME49_265010	3.39	0.431849	0.001714
SAAGSEGPPGGQTPFR	T13	TGME49_265010	1.64	0.152861	8.92e-05
GQEQDEESPGENR	S8	TGME49_265010	2.57	0.31777	0.0006199
SNLLSSASPADR	S8	TGME49_265090	1.84	0.203625	0.0002226
RGASEVADREEER	S4	TGME49_265090	11.98	0.386691	0.0001521
EAAEEETTPPGEEDEK	T8	TGME49_265150	2.3	0.125319	1.34e-06
TGHATPPNTQR	T5	TGME49_265205	2.32	0.251532	0.0002106
DTQDASRSPNAEPDATHAR	S8	TGME49_265240	1.83	0.127869	8.15e-06
GSDESARTPPSGTPDGGNSSR	T8	TGME49_265250	2.6	0.0339348	2.33e-11
FSAFAADSDEGESSD	S8	TGME49_265250	1.92	0.171821	4.79e-05
EGSNEETPGTSGAASDSQGEEEGR	S17	TGME49_265250	2.2	0.0772996	4.16e-08
EGSNEETPGTSGAASDSQGEEEGR	S17	TGME49_265250	2.16	0.0941296	2.16e-07
GVAQTPPR	T5	TGME49_265250	2.07	0.132863	4.12e-06
EGSNEETPGTSGAASDSQGEEEGREGDR	S17	TGME49_265250	2.87	0.0232456	7.12e-13
SQEEETGDGSASPASAGK	S15	TGME49_265250	4.03	0.211609	8.16e-06
YPGDGGDATPSER	T9	TGME49_265250	1.65	0.244864	0.001909
EGSNEETPGTSGAASDSQGEEEGREGDR	S15,S17	TGME49_265250	3.2	0.0878587	1.84e-08
SQEEETGDGSASPASAGK	S12	TGME49_265250	2.75	0.167088	4.88e-06
FSAFAADSDEGESSD	S14	TGME49_265250	1.98	0.219133	0.0002141
ASGAGPVSPR	S8	TGME49_265250	4.06	0.00425851	2.2e-16
SKSPDFSELR	S3	TGME49_265250	1.55	0.0889293	3.41e-06
SQEEETGDGSASPASAGK	S12	TGME49_265250	4.27	0.102684	2.69e-08
SQEEETGDGSASPASAGKK	S12,S15	TGME49_265250	2.2	0.18558	3.32e-05
GSSTPEPSSPASGGR	S9,S12	TGME49_265260	2.55	0.0938501	8.08e-08
GSSTPEPSSPASGGR	S12	TGME49_265260	1.96	0.100788	7.72e-07
GSSTPEPSSPASGGR	S9	TGME49_265260	1.56	0.145613	0.0001158
MHHAGSGSFGSR	S6	TGME49_265310	1.56	0.13637	7.43e-05
MHHAGSGSFGSR	S6	TGME49_265310	1.54	0.112179	2.11e-05
MHHAGSGSFGSR	S11	TGME49_265310	2.67	0.308648	0.0004396
LVPGEQSVSYICSR	S7	TGME49_265330	1.59	0.160347	0.0001792
LVPGEQSVSYICSR	Y10	TGME49_265330	2.41	0.0545313	1.52e-09
AVLNSIQEDHSDAEESSHK	S11	TGME49_265420	1.52	0.0871741	3.96e-06
AVLNSIQEDHSDAEESSHK	S11	TGME49_265420	1.52	0.106454	1.76e-05
LSSEDEESSSDR	S3	TGME49_265440	2.27	0.149986	5.66e-06
GNTPSHENSELSR	T3	TGME49_265440	1.51	0.0969008	9.04e-06
VESCPDFCEQNR	S3	TGME49_265460	1.73	0.174716	0.0001319
HLSPDENETHR	S3	TGME49_265770	2.27	0.102223	3e-07
DATPPGLPDLASPR	S12	TGME49_265770	1.82	0.179778	0.000101
GLRSSSDEGDHSASPR	S5,S6	TGME49_265840	1.61	0.277069	0.004817
EVHGVEETMETASPR	T8	TGME49_265840	2.78	0.251742	9.25e-05
EVHGVEETMETASPR	S13	TGME49_265840	1.59	0.0326789	9.37e-10
GGASPSQEEQGER	S4	TGME49_265850	1.94	0.286813	0.001393
ESGLSPGALSPSHSPLSLSSR	S10,S14	TGME49_265860	1.67	0.129485	2.22e-05
VTSGQSDDEADAMEEADR	S6	TGME49_265870	2.7	0.165396	4.87e-06
VTSGQSDDEADAMEEADR	S6	TGME49_265870	2.44	0.102029	1.94e-07
SSSPADTADMILLDSGR	S3	TGME49_265870	1.52	0.319196	0.01638
VGSRSPTPVVK	S5	TGME49_266030	2.03	0.124702	3e-06
RRSEQETESVSR	S3	TGME49_266080	6.18	0.130871	8.86e-08
NEESDGAAGASDEHLQNS	S4	TGME49_266090	2.43	0.093447	1.02e-07
NEESDGAAGASDEHLQNS	S11	TGME49_266090	2.46	0.0615065	3.47e-09
RHLSEESQGEQR	S4	TGME49_266280	2.91	0.109858	1.53e-07
RHLSEESQGEQR	S4,S7	TGME49_266280	2.16	0.225641	0.0001482
HLSEESQGEQR	S3	TGME49_266280	2.1	0.0239003	5.16e-12
SNEEEESDGDEAR	S7	TGME49_266390	3.51	0.310687	0.0001867
QAPESDSDGDVFEESSTSR	S7	TGME49_266400	2.05	0.149886	1.09e-05
SSTEATGSTASPR	S2	TGME49_266410	2.75	0.113587	2.51e-07
VRSPDGSEVYFK	S3	TGME49_266460	1.9	0.112006	2.2e-06
EPPFPLPSDGHDGAER	S8	TGME49_266630	2.54	0.23104	7.52e-05
GMSSPQGSAHDFEGGVR	S8	TGME49_266785	1.85	0.148592	2.3e-05
SSTMDSGSQISR	S6	TGME49_267100	1.78	0.0667985	7.26e-08
SSTMDSGSQISR	S6	TGME49_267100	1.73	0.0629535	6.16e-08
TPESPSASTR	S4	TGME49_267370	1.85	0.0852565	3.44e-07
GGPATGTDPAAADASASSSAGNFGTSSPGQDWR	S27	TGME49_267440	1.74	0.147131	3.8e-05
GGPATGTDPAAADASASSSAGNFGTSSPGQDWR	S27	TGME49_267440	1.78	0.185451	0.0001561
SNLYSPVYQ	S5	TGME49_267500	2.48	0.250862	0.0001495
GVATPETVEPWR	T4	TGME49_267540	1.56	0.195206	0.0008206
ETEEDRASDGNAGER	S8	TGME49_267660	3.08	0.236953	4.14e-05
VSTLTHDLR	T3	TGME49_267660	1.93	0.291815	0.001607
RPLSPPSHSPR	S4	TGME49_267710	1.82	0.123251	6.68e-06
RRSEDVPEESR	S3	TGME49_267710	2.55	0.191286	1.88e-05
ESPRPSGEEASGR	S2	TGME49_267710	1.76	0.216926	0.0004977
GGGDGDGQGPGSLEETEDEER	S12	TGME49_267720	2.97	0.141934	1.02e-06
SATETRPEAPASSR	S12	TGME49_267730	1.7	0.134431	2.5e-05
AYSRPGQSGASGNASDLDSR	S15	TGME49_267810	2.33	0.25542	0.0002276
DAPGSIDGGTR	S5	TGME49_267855	1.65	0.129378	2.5e-05
ASPFLASQAEQSPRSPR	S12,S15	TGME49_267855	1.9	0.327067	0.003467
LALETAPSSPQGESR	T5	TGME49_268010	1.64	0.262944	0.002968
SSPCLSGPR	S1	TGME49_268182	5.8	0.263399	2.03e-05
TMSEDELR	S3	TGME49_268200	3.69	0.333772	0.0002652
NASALGSNSNPR	S7	TGME49_268200	1.69	0.24303	0.001409
MENENGTVGSPTASVAALSK	S10	TGME49_268200	1.7	0.249821	0.001656
SPSPEGEDAKPASSDR	S3	TGME49_268330	3.26	0.225167	2.35e-05
TGSPERQEQTEGER	S3	TGME49_268330	2.74	0.296124	0.0003025
ASPGPASPR	S2	TGME49_268330	2.39	0.147939	3.85e-06
KDEESDEDLRR	S5	TGME49_268350	1.74	0.100434	2.15e-06
VENAEGAESPVGTR	S9	TGME49_268370	1.58	0.121965	2.73e-05
AHYANLASPAGAAR	S8	TGME49_268370	2.11	0.00804262	7.98e-16
RVENAEGAESPVGTR	S10	TGME49_268370	1.65	0.0661272	1.55e-07
EQAEGPAGGSKSPR	S12	TGME49_268570	2.09	0.171083	2.56e-05
HDTPTETAPSASPPR	S12	TGME49_268590	2.03	0.161874	2.06e-05
HDTPTETAPSASPPR	S10	TGME49_268590	2.72	0.244397	8.25e-05
APASDVDGSSK	S4	TGME49_268590	6.47	0.197707	2.02e-06
ATSSPSTSTSFQR	S4	TGME49_268640	1.74	0.144036	3.28e-05
GGGSQASGSQTPR	S7	TGME49_268770	3.88	0.191576	4.28e-06
RGESDEGAGSRDPHADGAR	S4	TGME49_268780	2.71	0.0920979	5.2e-08
IEESLGSDCQYAGAGFR	S7	TGME49_268850	1.62	0.17134	0.0002217
VTGAATAVAESSETSEKDEK	S15	TGME49_268950	1.96	0.347923	0.004078
AGESGEEFAEEDGETPSVSS	S4	TGME49_268960	2.38	0.123896	1.02e-06
LTDSDTETER	S4	TGME49_268990	4.05	0.300816	0.0001041
EVTDDARESPTSGDAPQAR	S9	TGME49_269010	1.67	0.0539105	2.77e-08
SPAVSFSPGGSVR	S7	TGME49_269010	3.13	0.0705774	3.52e-09
GGGTSPSGGACDPSGNATAGVEGFR	S5	TGME49_269010	5.2	0.187141	1.88e-06
GSGSSSGGLGSPSGAVSQDIFSR	S13	TGME49_269010	2.52	0.0448753	2.5e-10
GGGTSPSGGACDPSGNATAGVEGFR	S5	TGME49_269010	5.32	0.062334	3.23e-10
APAEPSSPAK	S7	TGME49_269180	2.88	0.41028	0.002006
KSPANASSTNGGSGAAAR	S2	TGME49_269180	1.58	0.197423	0.0007829
AGASPVSPATK	S4,S7	TGME49_269180	1.52	0.219826	0.002262
SAGESPDALSSPQSK	S5	TGME49_269180	1.99	0.124557	3.33e-06
THSPASGSASPR	S6	TGME49_269180	2.43	0.13647	1.9e-06
THSPASGSASPR	S3,S6	TGME49_269180	2.25	0.156728	8.3e-06
GSNAGAVALPAGDGK	S2	TGME49_269180	1.62	0.126968	2.73e-05
VPLPAPSSDSNGSGEWR	S13	TGME49_269260	1.77	0.0420314	1.97e-09
HGDSDDEDFSTSVQQR	S4	TGME49_269260	2.94	0.0923453	3.75e-08
FGTDDDRESDVEEGR	S9	TGME49_269290	1.59	0.122335	2.54e-05
FSHSSPDHR	S5	TGME49_269350	1.59	0.390474	0.02772
ASSSANLER	S3	TGME49_269350	1.57	0.249182	0.00341
SVSSTSENTGEPSNEYSLPR	S4	TGME49_269350	1.63	0.0678932	2.3e-07
QGSEENNQAQNQQIATK	S3	TGME49_269350	2.44	0.141018	2.36e-06
FGSMGSDTA	S3	TGME49_269400	3.02	0.294173	0.0002033
TASPGETSLPTK	S3	TGME49_269460	1.69	0.307837	0.005641
AEDVDGPSSPR	S8	TGME49_269460	2.42	0.183843	1.82e-05
ESDSDREETEETLGEEAGSR	S4	TGME49_269460	1.85	0.149836	2.48e-05
AEDVDGPSSPR	S9	TGME49_269460	2.56	0.158519	4.55e-06
LPEEGHHGSDESSTGPGSPR	S18	TGME49_269460	2.24	0.10936	5.46e-07
APDASTPPGQSAADETPR	T6	TGME49_269460	2.37	0.144711	3.36e-06
GSIDTSDSDCTATAPTER	S6	TGME49_269620	2.11	0.144126	6.79e-06
RTPNAHASSSDSEDEPR	S10	TGME49_269710	1.61	0.125458	2.63e-05
SIREPSPPR	S6	TGME49_269710	1.76	0.135501	1.81e-05
TPNAHASSSDSEDEPR	S11	TGME49_269710	3.53	0.0734912	3.21e-09
SESPMTDAAPETETGR	S3	TGME49_269710	1.54	0.143548	0.0001256
QAASDQGVGEEK	S4	TGME49_269970	2.37	0.122629	9.57e-07
TGEDRSDREGETDLEGEEK	S6	TGME49_269990	2.1	0.198977	7.29e-05
SGSPTTGQSPR	S9	TGME49_269990	5.27	0.0521805	7.96e-11
RSGSPTTGQSPR	S4,S10	TGME49_269990	2.27	0.289937	0.0005971
SRSPGHPAVVAPNR	S1	TGME49_270010	2.63	0.157426	3.79e-06
SRSRSPGHPAVVAPNR	S5	TGME49_270010	2.13	0.406681	0.006132
SPGHPAVVAPNR	S1	TGME49_270010	1.79	0.252542	0.001153
EQSDARPPSPR	S9	TGME49_270060	2.5	0.0654807	5.29e-09
VERPTGNPDLLK	T5	TGME49_270250	1.56	0.0717117	5.91e-07
QGVLLPSASEEAAANGSSSPR	S17	TGME49_270330	1.64	0.0433	6.15e-09
AAPQVKPEVGDSPEATR	S12	TGME49_270330	2.11	0.127638	2.65e-06
SPASAPSRPR	S4	TGME49_270340	1.86	0.0257617	2.49e-11
YQSATASALVA	T5	TGME49_270380	1.76	0.179311	0.0001354
ASSGVSDRGDEDLAPGSR	S3,S6	TGME49_270580	1.51	0.0761268	1.58e-06
ASSGVSDRGDEDLAPGSR	S6	TGME49_270580	1.84	0.12373	6.3e-06
STSPLNAQPDTMETASEASEK	S3	TGME49_270595	1.56	0.154401	0.0001721
SPVSSSYSPPTGER	S8	TGME49_270595	1.52	0.172424	0.0005078
RWSPSESPAASASDADVSR	S3	TGME49_270595	2.35	0.267769	0.0003026
SSPSAPFTASDR	S2	TGME49_270720	1.53	0.272907	0.007183
DNSESGTPLPTQSFSVASPR	S18	TGME49_270760	1.51	0.0924908	6.73e-06
GLSGSDAGSESR	S3	TGME49_270770	2.02	0.0570432	6.82e-09
EAEEASEEERETLACGPR	S6	TGME49_270790	1.51	0.0932789	7.18e-06
EQDADASDNER	S7	TGME49_270840	2.65	0.316862	0.0005368
GTPHYGR	T2	TGME49_270880	1.9	0.259854	0.0008713
SLQSLDWFGCLAPSSPASSPSAASPSSK	S15	TGME49_270930	1.56	0.10695	1.22e-05
EASPGRETAGGDR	S3	TGME49_270930	6.74	0.309401	5.31e-05
VAETLPATPCTR	T8	TGME49_270930	1.89	0.202446	0.0001731
SVSEGKGPAEGR	S3	TGME49_270930	2.29	0.0638478	7.11e-09
LEQATPTVDK	T5	TGME49_270980	1.51	0.202808	0.001507
VQDASGQAAEVETSDEEEGIGSR	S14	TGME49_271360	1.58	0.149893	0.0001212
VQDASGQAAEVETSDEEEGIGSR	S14	TGME49_271360	2.38	0.0932991	1.11e-07
SAEAAGDAERVSPK	S12	TGME49_271360	2.8	0.168181	4.71e-06
SAAANPAARSPR	S10	TGME49_271380	1.62	0.156649	0.0001232
TSGPQAAFESPR	S10	TGME49_271380	1.8	0.27287	0.001723
AQTGEGGGDSGEER	S10	TGME49_271740	3.52	0.0861965	1.14e-08
SSSPSAASGNGDGAAGRPSPPR	S3	TGME49_271740	1.54	0.163846	0.0003047
AQTGEGGGDSGEERETGESR	S10	TGME49_271740	3.34	0.172929	3.06e-06
GLVTSVGGSGTKR	S9	TGME49_271820	2.39	0.133644	1.75e-06
GLVTSVGGSGTK	S9	TGME49_271820	2.01	0.0898282	2.55e-07
GDTEQQEPHDFTYWDK	T3	TGME49_271930	2.47	0.0383876	8.14e-11
MSPYYPAEETGASAPLTAAGSMVMGGMK	S13	TGME49_271970	6.68	0.142202	1.52e-07
MSPYYPAEETGASAPLTAAGSMVMGGMK	S13	TGME49_271970	1.82	0.11284	3.46e-06
MSPYYPAEETGASAPLTAAGSMVMGGMK	S13	TGME49_271970	2.61	0.166423	5.98e-06
MSPYYPAEETGASAPLTAAGSMVMGGMK	S13	TGME49_271970	3.48	0.091411	1.9e-08
TVEGLAIAPLSSPSCSR	S12	TGME49_272030	3.18	0.0698516	3.05e-09
GSGEGAPEDAQR	S2	TGME49_272040	4.04	0.211279	8.02e-06
VPSSEASGGEEENER	S7	TGME49_272155	2.05	0.14073	6.8e-06
ATGEGSDIDTK	S6	TGME49_272270	3.23	0.196856	8.98e-06
GAERESPQLGAEK	S6	TGME49_272400	2.04	0.217802	0.0001682
AFSPDLWER	S3	TGME49_272475	1.63	0.169485	0.0001953
SVTSESNELSIR	S4	TGME49_272520	1.52	0.0263158	3.3e-10
APHGGTPGETR	T6	TGME49_272710	2.89	0.0587465	1.13e-09
GLSTASDGFEK	S6	TGME49_272710	1.57	0.0552475	7.02e-08
SISSEQFFGTSGSTR	S1	TGME49_273070	2.68	0.0523781	6.32e-10
RPQSVPAEK	S4	TGME49_273090	8.56	0.597645	0.003082
GNSLGDAGGAGDR	S3	TGME49_273090	1.99	0.0255175	1.31e-11
ESLSPGANER	S4	TGME49_273380	1.57	0.0722778	6.03e-07
LPSEPTPGGGVDGDDGPAK	S3	TGME49_273380	2.65	0.264393	0.0001581
EEGAQVGHEEDDSLSPDSR	S13	TGME49_273460	1.89	0.109893	2.03e-06
REEGAQVGHEEDDSLSPDSR	S16	TGME49_273460	1.67	0.131392	2.58e-05
EEGAQVGHEEDDSLSPDSR	S15	TGME49_273460	2.17	0.0262489	8.55e-12
SGEGQVADAGSLPVEK	S1	TGME49_273460	1.51	0.0303616	1.14e-09
REEGAQVGHEEDDSLSPDSR	S16	TGME49_273460	1.88	0.223115	0.0003512
LEASQETGESSAYER	S11	TGME49_273510	1.65	0.105198	5.35e-06
ASSPSMAECSPR	S3	TGME49_273540	1.77	0.212951	0.0004246
SESPEGDEKAPPK	S3	TGME49_273560	2.11	0.184846	4.15e-05
SASDSDSHGRPEEK	S3	TGME49_273560	2.24	0.225234	0.0001196
EGAPSEEEAAFQSQSSGLVEDGK	S16	TGME49_273560	1.68	0.0612597	7.16e-08
EGAPSEEEAAFQSQSSGLVEDGK	S16	TGME49_273560	2.06	0.0937078	2.9e-07
IADDVDEVEEASPLGSPSR	S12	TGME49_273560	1.9	0.113206	2.4e-06
EGAPSEEEAAFQSQSSGLVEDGK	S5	TGME49_273560	2.06	0.13807	5.74e-06
LTTLSGQFAHR	T2	TGME49_273740	1.88	0.096506	7.76e-07
QPGDAALQAVPGGSAPDSAR	S14	TGME49_273800	2.35	0.109074	4.03e-07
DREDDSDGSSAASGSGDEQVSGTK	S6	TGME49_273840	1.74	0.141188	2.73e-05
ADEDSAEGGNGSSKEESK	S12	TGME49_273860	2.61	0.250417	0.000117
MNTATESSSPPEGEKEK	S9	TGME49_273870	2.91	0.179186	6.49e-06
HEGDENESGREDVR	S8	TGME49_273870	7.25	0.181425	9.01e-07
MNTATESSSPPEGEKEK	S9	TGME49_273870	2.32	0.167583	1.16e-05
SASNFSFEGEDIR	S3	TGME49_273960	2.09	0.21812	0.0001446
VTEPPFSAGQPPQDDEAASDSAR	S19	TGME49_273990	1.7	0.195471	0.0003473
SAGGLTSQPTPR	T6	TGME49_275310	3.94	0.325963	0.000193
NGEAGGGAAPAEGVNQESDDEEQK	S18	TGME49_275310	1.91	0.157913	2.7e-05
QPSPGREEGGR	S3	TGME49_275350	1.84	0.138797	1.46e-05
RQPSPGREEGGR	S4	TGME49_275350	1.69	0.113143	7.23e-06
VPSASFSSR	S3	TGME49_275490	2.61	0.638932	0.02585
MVSEAPGVPSSPSTEVR	S11	TGME49_275650	1.71	0.166249	0.0001036
SPAPASPFQDDRER	S6	TGME49_275990	1.7	0.126913	1.6e-05
TSCSGSEREEPR	S4	TGME49_276170	3.84	0.289629	9.06e-05
ASSSECLAK	S3	TGME49_276170	1.86	0.0227094	9.32e-12
EAAAHSDGGTLASGDLTK	S6	TGME49_276890	2.09	0.156473	1.3e-05
DAAPTQQPFYGYTSQPSPSDMR	S17	TGME49_277000	1.62	0.127656	2.77e-05
SAGGIPSSPFHAATPANPGAAPPPR	S1,S8	TGME49_277000	1.96	0.230443	0.0003229
DAAPTQQPFYGYTSQPSPSDMR	S17	TGME49_277000	1.56	0.240516	0.002974
DAAPTQQPFYGYTSQPSPSDMR	S17	TGME49_277000	1.54	0.121758	3.79e-05
DAAPTQQPFYGYTSQPSPSDMR	S17	TGME49_277000	2.13	0.25996	0.0004182
DQSEGGAGVSDGEAER	S10	TGME49_277050	4.95	0.207296	4.48e-06
DQSEGGAGVSDGEAER	S10	TGME49_277050	4.18	0.204066	5.71e-06
LMVTEKQESKNFSK	S9	TGME49_277080	1.64	0.129182	2.65e-05
GASSPASATNSSSDHLSR	S11	TGME49_277760	2.19	0.264296	0.0004015
SDSGGDEGLR	S3	TGME49_277760	7.82	0.337348	8.29e-05
SDSGGDEGLRAETGDER	S3	TGME49_277760	1.98	0.186217	6.78e-05
KLSRSPSVEETPR	S3,S5	TGME49_277770	1.54	0.102768	1.07e-05
DEDLFSGEEGER	S6	TGME49_277910	1.73	0.161021	7.48e-05
RDEDLFSGEEGER	S7	TGME49_277910	1.67	0.217354	0.0007914
TPEPSAGSPTPGLTEPLVSSSQNR	S8	TGME49_277990	1.9	0.197319	0.0001379
EGVASQLK	S5	TGME49_278205	1.69	0.302859	0.005086
EGASPPAEVETPALHTDSSCK	S4	TGME49_278440	1.59	0.139993	7.18e-05
MTTLDHESPSPR	S10	TGME49_278470	1.58	0.173375	0.0003195
ALGVSLPK	S5	TGME49_278530	2.36	0.0788918	3.16e-08
ESSESPVEPGREEDAEASATR	S5	TGME49_278640	2.33	0.132411	1.91e-06
REVSPGELK	S4	TGME49_278770	1.76	0.389765	0.01372
SANEEASPSGSSSGR	S12,S13	TGME49_278830	2.54	0.213827	4.3e-05
RVSNNADVPHSQEK	S3	TGME49_278870	1.64	0.0551784	3.97e-08
RVSNNADVPHSQEK	S3	TGME49_278870	1.65	0.083272	9.01e-07
GLSGDDLSDEELREAPAENR	S8	TGME49_278900	1.61	0.0681469	2.65e-07
GLSGDDLSDEELR	S8	TGME49_278900	2.02	0.124264	3.01e-06
ELSPTKDQHASPGR	S3	TGME49_279320	1.78	0.0998788	1.68e-06
EDLSEAGRGEEDSDAAR	S13	TGME49_279320	2.27	0.0487332	8.76e-10
EQSPAGSQASASCSR	S3	TGME49_279320	4.62	0.125022	1.05e-07
AAGLSDPETVVK	S5	TGME49_279330	1.91	0.132255	7.52e-06
GTSPGGSGASSQR	S7	TGME49_279340	9.44	0.223906	3.4e-06
AQASAGSPSEKEDEATATK	S7	TGME49_279340	1.74	0.163925	8.08e-05
GTSPGGSGASSQR	S3	TGME49_279340	2.58	0.241701	9.48e-05
SRTSSDSEAPREER	S4,S5,S7	TGME49_279370	5.36	0.309663	7.4e-05
TSSDSEAPREER	S3	TGME49_279370	1.94	0.158292	2.49e-05
ASSGFSSSLTK	S8	TGME49_279380	1.7	0.217424	0.0006681
LLHSNSTSSSASSASTPR	S9	TGME49_280370	1.78	0.0911206	8.11e-07
QQDTGFSGFLSPK	S11	TGME49_280370	1.66	0.096747	2.79e-06
LLHSNSTSSSASSASTPR	T16	TGME49_280370	1.77	0.159644	5.58e-05
SSPVASTAPTPSPLVQSQK	S2	TGME49_280370	2.76	0.0904379	4.17e-08
GSSATPDQTGTRPSR	T5	TGME49_280480	1.55	0.179638	0.0005271
TSAPASPAEK	S6	TGME49_280518	1.9	0.100598	9.65e-07
GSDSAAFQSCETAGGTR	S2	TGME49_280560	1.63	0.116511	1.36e-05
GPSSAGGEPNAEVK	S4	TGME49_280560	1.96	0.183907	6.8e-05
GPSSAGGEPNAEVK	S4	TGME49_280560	1.97	0.11605	2.14e-06
GDVTRSSSGAHHADTLGSGASSCR	S7,S8	TGME49_280560	1.72	0.107246	3.93e-06
RNSECAGAVSR	S3	TGME49_280560	2.26	0.0194029	5.87e-13
SSSGAHHADTLGSGASSCR	S2	TGME49_280560	1.71	0.0566253	2.98e-08
SSSGAHHADTLGSGASSCR	S3	TGME49_280560	1.85	0.0945377	7.49e-07
EEGAKESPTPTPR	S7	TGME49_280590	3.1	0.182027	5.79e-06
SLSPNGPEEK	S3	TGME49_280660	1.74	0.179437	0.0001485
RGDESPESGGGLQR	S5	TGME49_280660	2	0.230825	0.0002768
GGGQQTDQQPPGPFNAFGDSDEAGDPR	S20	TGME49_280660	1.79	0.166108	6.68e-05
AASDGETQSTVCCSPR	S3	TGME49_280660	3.22	0.185544	5.84e-06
GADAGEEEESEGERGDVEGGEAGEGR	S10	TGME49_280660	2.14	0.178952	3.05e-05
RGDESPESGGGLQR	S5	TGME49_280660	1.55	0.050877	4.59e-08
TLSLQPQSPR	S8	TGME49_280660	2.25	0.307301	0.0009121
SASDTEPSPQPR	S3	TGME49_280800	1.62	0.0242987	6.86e-11
GGEEDSDEAAPK	S6	TGME49_281400	2.9	0.104858	1.08e-07
LETGQASPSLASLEDGR	S7	TGME49_281440	1.87	0.0261458	2.71e-11
SLHSSPPASVDGR	S4	TGME49_281580	3.55	0.285661	0.0001009
SLHSSPPASVDGR	S5	TGME49_281580	2.29	0.235945	0.0001453
REDSGDDAPER	S4	TGME49_281620	2.81	0.26813	0.0001388
LDHADGDSDEGR	S8	TGME49_281650	2.47	0.152976	4.13e-06
DVEEELDDRRTPDLER	T11	TGME49_282140	1.55	0.0742809	8.99e-07
ERDSEEREDAR	S4	TGME49_282140	4.17	0.44798	0.001354
REPSPPAR	S4	TGME49_283510	2.9	0.123772	3.92e-07
SLSANDRVPTK	S3	TGME49_283510	1.57	0.129338	4.53e-05
VAASLPQK	S4	TGME49_283510	2.99	0.149362	1.47e-06
DGASSVPHSHTSQSPR	S5	TGME49_283520	1.51	0.173348	0.0005881
AASGSATGERTPSAESANER	T11	TGME49_283550	2.42	0.254639	0.0001859
TASVGANHLQR	S3	TGME49_283550	6.36	0.544059	0.002344
GQVEGVSPVHHSR	S7	TGME49_283882	2.91	0.530759	0.008073
AQGSGGAESGREEAVVFGPMTEAEAQATR	S9	TGME49_285140	2.02	0.203836	0.0001132
AQGSGGAESGREEAVVFGPMTEAEAQATR	S9	TGME49_285140	1.96	0.127346	4.45e-06
GGTAAAIADRVAK	T3	TGME49_285272	8.03	0.140008	1.07e-07
RGSQDEAAVSAAEGGK	S3	TGME49_285660	1.78	0.108549	3.16e-06
AGAEASPGGQSGVR	S6	TGME49_285680	1.56	0.0535469	6.2e-08
ETLWDGGRTPDSPR	T2	TGME49_285710	1.69	0.177517	0.0001857
ETLWDGGRTPDSPR	T9	TGME49_285710	1.74	0.124598	1.12e-05
TPEGPLSDGDSCAATSPEK	S7	TGME49_285710	2.45	0.150362	3.75e-06
ETASPSSPR	S4	TGME49_285895	2.29	0.277605	0.0004352
ADEAALSDVEEK	S7	TGME49_285950	2.59	0.214844	4.06e-05
YIGTETPTVIT	T4	TGME49_285980	1.92	0.224679	0.0003146
YIGTETPTVIT	T6	TGME49_285980	1.74	0.170265	0.0001043
AASSMSLLDR	S4	TGME49_286210	1.9	0.174771	5.93e-05
VGSPHTGFVER	S3	TGME49_286270	3.16	0.256076	6.59e-05
ESATAEEEEVAEEE	T4	TGME49_286450	1.95	0.150968	1.7e-05
PVLTHTGSR	S8	TGME49_286580	2.04	0.146733	9.63e-06
SAKDVEAAQ	S1	TGME49_286580	2.06	0.195351	7.31e-05
SFGETQDSR	S1	TGME49_286580	1.61	0.0789895	8.53e-07
DVTPVSPR	S6	TGME49_286580	5.04	0.179945	1.48e-06
DSSHPLGGLMGFR	S3	TGME49_286580	3.71	0.0736611	2.82e-09
DSSHPLGGLMGFR	S3	TGME49_286580	1.75	0.126239	1.16e-05
SSASSETGVDER	S5	TGME49_286690	3.37	0.219634	1.77e-05
TELHESDDDER	S6	TGME49_286690	2.43	0.12346	8.83e-07
NAAQTPMAIEGGSSR	S13	TGME49_286720	1.69	0.189223	0.0002922
NPEVHELTGGQMVPMPGR	T8	TGME49_286720	1.76	0.243692	0.001042
GMLSAEF	S4	TGME49_286750	5.26	0.46566	0.001165
VGPLDTEDAK	T6	TGME49_286782	1.83	0.224617	0.0004527
GLSADSDDASDKVSETK	S6,S10	TGME49_286790	2.38	0.259818	0.0002297
GLSADSDDASDK	S6	TGME49_286790	2.05	0.11906	1.95e-06
EQLASPPADGVK	S5	TGME49_286920	1.64	0.174721	0.0002317
EMSPVPAIPSGGSPSR	S3	TGME49_287170	1.64	0.0599507	7.79e-08
AAGKATPTGGLHQHIADK	T6	TGME49_287180	1.79	0.152087	3.67e-05
RGDSEDSEEGESDGESGERPK	S12	TGME49_287180	2.35	0.18076	1.86e-05
ATPTGGLHQHIADK	T2	TGME49_287180	1.84	0.0486108	4.32e-09
ASASLPNTGHEETTGASELK	S4	TGME49_287480	1.62	0.216677	0.001043
LLSPLAFR	S3	TGME49_287480	1.92	0.204553	0.0001671
EGHRSFTGIDEVTAK	S5	TGME49_287500	1.65	0.0472142	1.14e-08
TPQSPHVSDCK	S4	TGME49_287970	1.62	0.0420538	5.73e-09
NSQEAEGAEAGSEGDLGNR	S12	TGME49_287980	2.64	0.144492	1.94e-06
NSQEAEGAEAGSEGDLGNR	S12	TGME49_287980	3.12	0.120113	2.34e-07
GAEHGASLR	S7	TGME49_287980	2.31	0.0990684	2.13e-07
SSHPSPSSPSPPALR	S10	TGME49_287980	2.15	0.335109	0.001943
RTYAAGDSVR	T2,Y3	TGME49_288000	1.87	0.267714	0.001186
VDSDGENEESSNALHGATR	S3	TGME49_288030	1.99	0.212154	0.0001657
GQGAQGGSQENSLR	S8	TGME49_288030	2.19	0.0431996	4.23e-10
TAPGKDETGSEEDVDIPQADSPSDGVR	S10	TGME49_288030	2.3	0.209914	6.26e-05
HGLRVDSDGENEESSNALHGATR	S7	TGME49_288030	1.94	0.136231	8.01e-06
ASGEASEDSTTDTETR	T11	TGME49_288040	3.63	0.0999234	3.34e-08
KETDEADSDGEGER	S8	TGME49_288190	4.21	0.291794	7.7e-05
LQAETEEQGSEEGR	S10	TGME49_288190	2.58	0.308171	0.0004989
GPLLGSGEEGSEGEGEGTREEK	S11	TGME49_288240	2.01	0.144844	9.85e-06
EGGAEAHAAEQASTASPR	S16	TGME49_288290	2.64	0.0912048	5.51e-08
REPSSDADATAR	S4	TGME49_288350	3.46	0.258406	5.32e-05
REPSSDADATAR	S4,S5	TGME49_288350	3.39	0.332808	0.0003273
REPSSDADATAR	S5	TGME49_288350	1.79	0.299572	0.003107
SVDKEITESEDEEK	T7,S9	TGME49_288380	1.96	0.328425	0.002893
SLTNDWEDPLAVK	T3	TGME49_288380	2.14	0.12381	1.93e-06
SVDKEITESEDEEKPAEDAEEK	T7,S9	TGME49_288380	1.52	0.278506	0.008508
QSTPSISTGR	S7	TGME49_288500	1.65	0.0871621	1.35e-06
AAETDSGGSVESR	S6,S9	TGME49_288530	4.2	0.202325	5.28e-06
QTESDDDSPIKPR	S4	TGME49_288570	1.93	0.161325	2.96e-05
LLSDSDDDAPVKPSR	S5	TGME49_288570	1.63	0.125572	2.31e-05
QTESDDDSPIKPR	S8	TGME49_288570	2.2	0.182024	2.89e-05
AASEEENKPSEPSVGQDPGVAGQAPASGR	S3	TGME49_288670	2.09	0.266721	0.0005465
DQADSPGELPATEETTSPISSVSR	S17	TGME49_288680	3.26	0.0978931	4.04e-08
SEGSAAPGSTSR	S9	TGME49_288700	1.77	0.310043	0.004052
ACSSAPHLTESR	S4	TGME49_288740	2.05	0.100063	5.09e-07
TKGSDDGERLDAADDSEMA	S4	TGME49_288860	1.64	0.206298	0.0006854
TKGSDDGERLDAADDSEMA	S4	TGME49_288860	2.94	0.256049	8.51e-05
AGSASPPESQR	S5	TGME49_289120	1.92	0.176742	5.84e-05
LAQLEPASSPPSASPPASPSPASR	S12,S18	TGME49_289310	2.12	0.160326	1.42e-05
AGGSGATGDADSESAQDDRHPR	S12	TGME49_289330	2.89	0.134258	7.44e-07
AGGSGATGDADSESAQDDR	S12	TGME49_289330	3.11	0.0857738	1.68e-08
AGGSGATGDADSESAQDDRHPR	S14	TGME49_289330	3.3	0.0837929	1.14e-08
RDGSGGSSPQASLR	S7	TGME49_289330	2.19	0.0921589	1.68e-07
GESSSEEESDEEEMSPER	S9	TGME49_289510	2.78	0.047801	2.6e-10
AGALRPGAAGAESPQGPSDAVGR	S13	TGME49_289520	1.76	0.211298	0.0004075
QTSSSGAFPQGR	S3	TGME49_289570	1.82	0.391699	0.01181
AEAAPEASGAPQGSAGPSSEGEETR	S19	TGME49_289570	1.56	0.0742994	8.24e-07
TQSSGSLK	S3	TGME49_289650	2.59	0.183161	1.26e-05
LLPQHAASDSDNAGNPR	S8	TGME49_289880	1.9	0.0560701	9.82e-09
LLPQHAASDSDNAGNPR	S10	TGME49_289880	1.55	0.155471	0.0002026
RSEGFDSDTR	S2	TGME49_289880	1.92	0.0279454	3.56e-11
LLPQHAASDSDNAGNPR	S8,S10	TGME49_289880	2.72	0.220543	3.94e-05
SFEELSPSELVAPSR	S6	TGME49_289880	1.95	0.0390493	4.46e-10
RRSEGFDSDTR	S3	TGME49_289880	2.94	0.0574961	8.82e-10
LLPQHAASDSDNAGNPR	S8	TGME49_289880	1.81	0.0567989	1.72e-08
SGAESDEEGER	S5	TGME49_289950	3.66	0.405453	0.000965
AASASSSRPSANSPTSTSK	S13	TGME49_289970	4.97	0.10402	2.13e-08
LHSLSPR	S5	TGME49_289980	1.99	0.18211	5.6e-05
VASIGGITSSTNCK	S3	TGME49_290040	1.77	0.0909821	8.58e-07
EEDREGGEAEEQLSPER	S14	TGME49_290310	1.76	0.108134	3.44e-06
EGGEAEEQLSPER	S10	TGME49_290310	2.61	0.186166	1.38e-05
TSQASPHQLQSPR	S11	TGME49_290620	2.29	0.110227	5.1e-07
SVSPDHEHVR	S3	TGME49_290630	2.42	0.16328	7.51e-06
DGAAASPGVSR	S6	TGME49_290630	2.02	0.0748379	5.96e-08
SSSGNEEDPGSEDVR	S3	TGME49_290640	4.17	0.132487	2.09e-07
SSSGNEEDPGSEDVRK	S3	TGME49_290640	2.73	0.256523	0.0001143
LALSDDEEK	S4	TGME49_290640	1.93	0.256885	0.000729
KKEEPASDSDEDVR	S7	TGME49_290840	3.49	0.109424	7.73e-08
KEEPASDSDEDVR	S6	TGME49_290840	1.81	0.27493	0.001715
KKEEPASDSDEDVR	S9	TGME49_290840	2.56	0.134136	1.26e-06
EEPASDSDEDVR	S5	TGME49_290840	3.15	0.21941	2.18e-05
SAEEGSEADLER	S6	TGME49_290950	2.47	0.317736	0.0007287
NSQQLEPSTPNVK	T9	TGME49_290960	1.51	0.197877	0.001296
AGSDSGSAEVPGSSFQR	S3	TGME49_291075	1.55	0.213183	0.001514
VGSDDGAGGVLALGGGR	S3	TGME49_291140	2.57	0.223912	5.69e-05
DGGSSGVHSPGPR	S5	TGME49_291180	2.55	0.0296487	8.66e-12
DAGRSPYGSPPASAR	S5	TGME49_291180	1.95	0.389393	0.007728
GQGSESDPRGSQESLEK	S11	TGME49_291180	1.64	0.120211	1.6e-05
GQGSESDPRGSQESLEK	S11	TGME49_291180	1.76	0.0918187	9.49e-07
DGGSSGVHSPGPR	S4	TGME49_291180	1.97	0.0153221	2.41e-13
RGDTPREDEGEVQSK	T4	TGME49_291180	3.58	0.154291	1.03e-06
TETIYGASCAAPEGGSASSLSPR	S21	TGME49_291180	2.16	0.183562	3.44e-05
[truncated: 598 more rows]
