# Supplementary material for: Comparative Phosphoproteomic Analysis of Sporulated Oocysts and Tachyzoites of Toxoplasma gondii Reveals Stage-Specific Patterns
Source: Molecules. 2022 Feb 2;27(3):1022. doi: 10.3390/molecules27031022 (PMC8839046; doi:10.3390/molecules27031022)
Supplement: Supplementary file 1 [file molecules-27-01022-s001.zip › Table S2.xlsx]

## Sheet: Table S2
Sequence	PhosphoSite	Protein ID	Mean Ratio	CV	P value
ASCSFSESAASTSK	S4	TGME49_201380	0.49	0.143803	3.52e-08
GSSPPPSFFQER	S3	TGME49_201400	0.59	0.0502487	2.23e-10
ASSNILIK	S3	TGME49_201680	0.31	0.0788345	5.69e-13
SETAAQMLEEIKK	T3	TGME49_201680	0.36	0.0865767	8.26e-12
LGTKASSNILIK	T3	TGME49_201680	0.59	0.0678777	2.28e-09
GDSPLFSASSASLPLQSSSR	S3	TGME49_202070	0.64	0.110074	4.78e-07
DFSYASSLSPR	S7	TGME49_202070	0.61	0.0792429	1.29e-08
GSSPSSLPLASTGSPVSLLK	S3	TGME49_202070	0.22	0.0956043	6.2e-14
VMSPTASGGQLPK	S3	TGME49_202070	0.56	0.0378716	7.11e-12
AVSSPPGEHTR	S3	TGME49_202140	0.47	0.12655	6.34e-09
SANSAVGVSIK	S4	TGME49_202140	0.58	0.0840866	8.9e-09
AVSSPPGEHTR	S4	TGME49_202140	0.54	0.0983089	7.67e-09
SQASATPTSCASR	T6	TGME49_202360	0.65	0.178066	3.11e-05
AALLSRPPSDTSPSR	T11	TGME49_202410	0.5	0.0730534	2.51e-10
GLSGSLQK	S3	TGME49_202460	0.47	0.111575	2.18e-09
DACLAQSPQLYK	S7	TGME49_202530	0.55	0.0978021	9.43e-09
ATSPHGFVR	S3	TGME49_202840	0.5	0.0892299	9.92e-10
APGATSPGR	S6	TGME49_203150	0.62	0.0537634	9.3e-10
FGSSPSSDTGEQETSQGGR	S7	TGME49_203150	0.35	0.252939	2.92e-08
SGTGEMGGAGALEK	T3	TGME49_203170	0.65	0.312949	0.001322
SGTGEMGGAGALEK	T3	TGME49_203170	0.62	0.143092	2.22e-06
SSSFTMESK	S1	TGME49_203240	0.63	0.0306892	1.68e-11
SSSFTMESK	S3	TGME49_203240	0.62	0.00668153	2.2e-16
SSLPSSSSPQLSR	S8	TGME49_203250	0.54	0.120854	4.34e-08
AAEAAGSPCLR	S7	TGME49_203300	0.44	0.116271	1.16e-09
TPLTVHPLSPFR	S9	TGME49_203300	0.58	0.0437685	4.5e-11
EVYEGYQSSSPSSAR	S10	TGME49_203300	0.56	0.119048	7.01e-08
AQATASPPSPFFSR	S9	TGME49_203320	0.66	0.0393435	3.25e-10
IPSSVDELPFAASR	S13	TGME49_203340	0.46	0.0729614	5.79e-11
GAQERSAEWNLEK	S6	TGME49_203340	0.6	0.145757	1.25e-06
SAEWNLEK	S1	TGME49_203340	0.29	0.0977537	2.01e-12
LRLSPGAEGK	S4	TGME49_203358	0.55	0.0269406	4.17e-13
AGGGEPAAAFVKSPAFEGALR	S13	TGME49_203480	0.45	0.0530228	3.81e-12
FSTPATSVMESSTIGCPK	S2	TGME49_203500	0.51	0.144974	6.8e-08
TTMTQVTK	T4	TGME49_203500	0.47	0.0224275	6.79e-15
FSTPATSVMESSTIGCPK	T3	TGME49_203500	0.36	0.18163	3.38e-09
TTMTQVTK	T4	TGME49_203500	0.59	0.0814814	9.33e-09
MATLTSQLR	S6	TGME49_203500	0.62	0.442592	0.004797
MATLTSQLR	T3	TGME49_203500	0.61	0.0467518	2.44e-10
MATLTSQLR	T5	TGME49_203500	0.34	0.0851715	3.32e-12
MATLTSQLR	T3	TGME49_203500	0.58	0.115291	9.96e-08
MATLTSQLR	S6	TGME49_203500	0.26	0.19136	1.07e-10
MATLTSQLR	S6	TGME49_203500	0.43	0.430504	2.69e-05
VQASPAKPVSSR	S4	TGME49_203610	0.66	0.108634	8.17e-07
GKDSLVVQGK	S4	TGME49_203630	0.61	0.0585344	1.47e-09
GKDSLVVQGK	S4	TGME49_203630	0.65	0.11331	9.7e-07
LRSGSLGETER	S3	TGME49_203690	0.58	0.09087	1.59e-08
KSPSVGVSTSSSHAVR	S2	TGME49_203780	0.49	0.0941836	1.04e-09
GTHDAGAGSSLAAEGSPRPETR	S16	TGME49_203830	0.57	0.104458	3.71e-08
TADTCHISSPR	S9	TGME49_203830	0.56	0.114822	4.59e-08
LPLVPPLSSFPGSHPSDTPSLR	T18	TGME49_204100	0.62	0.069223	6.2e-09
GAVGDQSPVPGAGGLAASGGAK	S7	TGME49_204160	0.41	0.0614175	3.36e-12
DAPTPGGPGAPAGGHGSFNK	T4	TGME49_204160	0.66	0.166454	2.45e-05
HSQPVTSPSVDAAFLR	T6	TGME49_204280	0.31	0.0554241	3.55e-14
RGQEHSSLPR	S6	TGME49_204280	0.56	0.0890425	7.63e-09
GEDASEARPTHGEAK	S5	TGME49_204280	0.64	0.15202	6.25e-06
FTAFSSGDGTPGLR	T10	TGME49_204560	0.62	0.0227869	1.15e-12
SYSPHGPSR	S3	TGME49_205050	0.55	0.037871	5.48e-12
RFPSSESPSR	S7	TGME49_205050	0.6	0.148887	1.47e-06
HSATAALSASQAK	T4	TGME49_205100	0.59	0.131633	4.15e-07
SGGSSSSLSLEK	S4	TGME49_205130	0.63	0.0786765	2.48e-08
GADFSQQEQPASPSPSDHSQR	S12	TGME49_205130	0.54	0.14492	1.93e-07
LPTIILPGGK	T3	TGME49_205130	0.57	0.118597	9.68e-08
SDGGAAGGCAASPAAASQR	S12	TGME49_205130	0.32	0.197683	1.75e-09
SGCAANSSPSSSSSNLR	S8	TGME49_205130	0.45	0.212362	2.35e-07
SGCAANSSPSSSSSNLR	S8	TGME49_205130	0.61	0.154927	2.56e-06
SSSSLGSAR	S3	TGME49_205130	0.44	0.14438	6.69e-09
KTSPFSSEAK	S3	TGME49_205150	0.4	0.136801	1.42e-09
SLPSSASFSSCTSSGSAVAATK	S7	TGME49_205290	0.6	0.199228	1.37e-05
IPLNSKGSIFIPDPPR	S8	TGME49_205380	0.48	0.0486606	4.86e-12
SDSVLR	S3	TGME49_205380	0.26	0.289154	3.58e-09
NMSVIAHVDHGK	S3	TGME49_205470	0.56	0.0374234	7.98e-12
SGTLTTLDTAHNIADMK	T3	TGME49_205470	0.52	0.0712604	3.05e-10
STLTDSLVSK	T2	TGME49_205470	0.61	0.105145	1.28e-07
VFSGTVATGQK	S3	TGME49_205470	0.59	0.091083	2.33e-08
SGTLTTLDTAHNIADMK	T3	TGME49_205470	0.61	0.0518406	4.98e-10
STLTDSLVSK	S9	TGME49_205470	0.57	0.0711434	1.65e-09
SGTPLVEIK	T3	TGME49_205470	0.56	0.0456034	3.1e-11
ETVSAPSHMTCLSK	S4	TGME49_205470	0.62	0.152801	3.54e-06
IEDLNSQAHSAAAQR	S6	TGME49_205558	0.57	0.0314932	2.44e-12
AVLPLLLVDSSHAPPVCSPR	S18	TGME49_205562	0.59	0.0728574	4.15e-09
RASPPSSGDVR	S3	TGME49_205562	0.66	0.205443	9.6e-05
GGGASATTPSSSSAAR	T7	TGME49_205600	0.28	0.112285	3.27e-12
LASLPNAFAR	S3	TGME49_206450	0.58	0.0655273	1.19e-09
KSGLPNSPNK	S7	TGME49_206450	0.5	0.132845	2.33e-08
GLGIGSPR	S6	TGME49_206580	0.65	0.0973169	2.67e-07
TVNAAAVASPETR	S9	TGME49_206590	0.62	0.0378132	6.39e-11
GGTGASPVTGR	T3	TGME49_206590	0.63	0.111797	3.99e-07
HHASPTICPLTK	S4	TGME49_206620	0.46	0.141547	1.01e-08
AVSSFGLAGK	S3	TGME49_206620	0.55	0.100281	1.52e-08
LEEEGTWGGGLR	T6	TGME49_206630	0.65	0.11684	1.06e-06
DSSSSPSPAASAAGPSASR	S4,S5	TGME49_207100	0.49	0.129296	1.52e-08
MTNAGGSLDDGFSER	S7	TGME49_207460	0.58	0.208016	1.09e-05
SDTPLIYR	T3	TGME49_207640	0.62	0.1251	6.63e-07
TVDYPENGNSQLPISPR	S15	TGME49_207820	0.54	0.0839964	2.73e-09
TVDYPENGNSQLPISPR	S15	TGME49_207820	0.63	0.112636	4.92e-07
GPLFPGSSCFPLSPDQK	S13	TGME49_207820	0.37	0.0967923	3.45e-11
TVDYPENGNSQLPISPR	S15	TGME49_207820	0.45	0.131818	4.49e-09
TVDYPENGNSQLPISPR	S15	TGME49_207820	0.48	0.0171636	1.24e-15
SYSQQYDAQHQASVR	S3,S13	TGME49_207820	0.61	0.0986186	8.38e-08
SYSQQYDAQHQASVR	S3	TGME49_207820	0.65	0.0672083	1.36e-08
LVRPDGSKYEGEFVQGK	S7	TGME49_207830	0.62	0.169709	7.76e-06
LVRPDGSKYEGEFVQGK	S7	TGME49_207830	0.56	0.0762826	2.17e-09
MQSPSGDVYEGEFSK	S5	TGME49_207830	0.35	0.135812	1.88e-10
EVTQDGSTYQGEYR	T3	TGME49_207830	0.66	0.0988878	3.8e-07
LTWPDGSAYEGGFK	S7	TGME49_207830	0.53	0.136654	6.97e-08
ESPHTDDEEPDPR	T5	TGME49_208010	0.65	0.215441	0.0001018
AGSAALSAR	S7	TGME49_208350	0.64	0.0675565	1.26e-08
VASEASDTPGRGTSANVDHLQGR	T8	TGME49_208370	0.49	0.0966531	1.28e-09
DRFPSAADAAAATGGTASEAGEK	S18	TGME49_208500	0.59	0.0955395	3.15e-08
HPDATSPGRTSPVSSPPSSTR	S6,S11	TGME49_208810	0.39	0.168159	4.52e-09
SSPSSTAPVR	S2	TGME49_208810	0.61	0.0413943	9.6e-11
FASSPGSSQLCR	S4	TGME49_208810	0.63	0.105023	2.56e-07
HPDATSPGRTSPVSSPPSSTR	S6,S14	TGME49_208810	0.42	0.194088	3.75e-08
FASSPGSSQLCR	S3	TGME49_208810	0.47	0.14252	1.46e-08
ELTSLAPSTMK	S4	TGME49_209030	0.61	0.133504	7.34e-07
GYGFTTSAEK	S7	TGME49_209030	0.66	0.118797	1.68e-06
ELTSLAPSTMK	S4	TGME49_209030	0.39	0.0773965	9.69e-12
ELTSLAPSTMK	T3	TGME49_209030	0.61	0.0656687	3.63e-09
ELTSLAPSTMK	T3	TGME49_209030	0.38	0.0337488	9.45e-15
GQSACSPEDSPEAASLSAEK	S10	TGME49_209420	0.32	0.0613784	1.18e-13
GQSACSPEDSPEAASLSAEK	S10	TGME49_209420	0.45	0.164304	2.74e-08
GSPSSLLR	S2	TGME49_209440	0.37	0.0463547	7.32e-14
ANSLQNLQR	S3	TGME49_209450	0.54	0.125475	5.82e-08
SEDSLLSGAK	S4	TGME49_209450	0.42	0.15571	6.58e-09
GFSAPSSVSFSPAPSR	S11	TGME49_209500	0.63	0.077448	2.11e-08
EVSPASEHEEGHR	S6	TGME49_209850	0.53	0.148903	1.62e-07
AGPLPSSPGSQGPQTSGEK	S7	TGME49_209880	0.64	0.17554	1.53e-05
LLLPGELSK	S8	TGME49_209910	0.6	0.0968666	4.86e-08
AVSLVGSRPPTPK	T11	TGME49_209970	0.65	0.177868	2.58e-05
EAIEAPDGSLVDEPEAK	S9	TGME49_210260	0.65	0.0657384	1.34e-08
DCQSPQQLTVHLSHLTPSQR	S4	TGME49_210260	0.32	0.0536739	4.04e-14
DCQSPQQLTVHLSHLTPSQR	S4	TGME49_210260	0.59	0.0749532	5.38e-09
RPSLFQVLQSGPLK	S3	TGME49_210260	0.33	0.0973064	7.01e-12
AAAASSPLPQKK	S6	TGME49_210430	0.48	0.0500771	5.69e-12
AFSQLSPR	S6	TGME49_210430	0.45	0.0415945	5.49e-13
SFSPVDSPSFFR	S9	TGME49_210760	0.37	0.0899954	1.47e-11
KEDGSFSPHSTQK	S5	TGME49_210830	0.66	0.148089	1.03e-05
SKEELGVQSPK	S1	TGME49_210840	0.64	0.105904	3.96e-07
QKSKEELGVQSPK	S3	TGME49_210840	0.51	0.0497763	1.41e-11
ESLRPLQLTLPLSPSK	S13	TGME49_210990	0.39	0.290598	3.43e-07
ESLRPLQLTLPLSPSK	S13	TGME49_210990	0.35	0.133416	2.15e-10
SAASSSEILSR	S4	TGME49_211000	0.49	0.195646	3.9e-07
DSPDFSPSAR	S6	TGME49_211000	0.61	0.021631	4.3e-13
TPGAAPTFAEK	T1	TGME49_211250	0.52	0.0450386	9.7e-12
VDATSETDIADK	S5	TGME49_211680	0.62	0.0684826	7.13e-09
FVLPEATTSLKDAAK	S9	TGME49_211680	0.38	0.0122975	2.2e-16
EYPTLTLFR	T4	TGME49_211680	0.51	0.161886	1.85e-07
SSSSNRDDTPLGSSALQNTK	T9	TGME49_211690	0.59	0.13325	3.95e-07
GASAAHASSPPANSR	S9	TGME49_211690	0.36	0.0766148	3.36e-12
GASAAHASSPPANSR	S9	TGME49_211690	0.37	0.113956	1.09e-10
HDSEAEGEEGEGR	S3	TGME49_211720	0.59	0.0568182	4.8e-10
LPHTLLSFGQK	S7	TGME49_211720	0.34	0.105223	2.37e-11
VSAASPSFQNK	S5	TGME49_211720	0.36	0.0698695	1.75e-12
AQLSFPSFFR	S7	TGME49_211720	0.51	0.0183664	5.35e-15
DTQSPLSSLYASR	S4	TGME49_211720	0.5	0.0445671	4.39e-12
SNPLSNSPSDTDRPGEATPSSCIGSTK	S7	TGME49_211720	0.54	0.180857	9.32e-07
ELDSSVSTVHSGR	S11	TGME49_212090	0.58	0.135884	3.59e-07
TGFPVSPR	S6	TGME49_212140	0.41	0.471895	2.8e-05
FVQQVSALQHASGSASSPSGVHGSVVSR	S17	TGME49_212150	0.55	0.130166	9.54e-08
NPVASPFSVGNR	S5	TGME49_212150	0.59	0.0254099	7.83e-13
NPVASPFSVGNREPR	S5	TGME49_212150	0.59	0.0799082	8.6e-09
RALEDLSPK	S7	TGME49_212220	0.38	0.128214	4.03e-10
AYSGVAGGSK	S3	TGME49_212220	0.64	0.0533929	1.55e-09
ALEDLSPK	S6	TGME49_212220	0.5	0.132337	2.59e-08
AVPALSASLSSSDSR	S10	TGME49_212820	0.66	0.130247	3.95e-06
DTGAGPSLSGNSVSYSPTSSQSAR	Y15	TGME49_212820	0.46	0.0687452	3.74e-11
VQDELTVLR	T6	TGME49_212880	0.66	0.108369	7.71e-07
SMVFLSSPFHR	S7	TGME49_213040	0.64	0.138236	2.74e-06
AGFVSAGSSPSR	S8	TGME49_213388	0.6	0.0842267	1.81e-08
VSPSGEAVPR	S2	TGME49_213388	0.42	0.119334	7.99e-10
AGFVSAGSSPSR	S5	TGME49_213388	0.66	0.0642824	1.53e-08
FGESPVAR	S4	TGME49_213392	0.15	0.253372	4.32e-12
VSGGETADAASPQFAR	S11	TGME49_213392	0.65	0.0977921	3e-07
AGSPEAAGILQTPAYAAALK	S3	TGME49_213392	0.44	0.0809799	8.1e-11
VPSSPSSFFQK	S4	TGME49_213610	0.61	0.121587	4.27e-07
SPSGVSTPTR	T7	TGME49_213790	0.43	0.210663	1.13e-07
AAPSWTSLPSATSVGEK	S4	TGME49_213790	0.63	0.151856	4.66e-06
AVSEGSASACFER	S3	TGME49_214090	0.61	0.223323	3.62e-05
MATRSPSVGTQHALR	S5	TGME49_214090	0.58	0.0945883	2.43e-08
LFSFGTNETK	S3	TGME49_214110	0.26	0.158545	2.75e-11
LFSFGTNETK	S3	TGME49_214110	0.17	0.183975	1.04e-12
ASGAVASPAFASAGSK	S7	TGME49_214140	0.62	0.105178	2.15e-07
SPGDPRPTADAGGR	S1	TGME49_214140	0.39	0.231959	5.31e-08
DERQSPANFHR	S5	TGME49_214180	0.63	0.0479121	5.27e-10
PGALSPAASK	S5	TGME49_214180	0.6	0.0400617	4.62e-11
VSVAPICSEK	S8	TGME49_214190	0.51	0.160566	1.46e-07
HFCYLCSSTEASETKAQCR	T14	TGME49_214190	0.63	0.123911	1.07e-06
GYLVSFTK	S5	TGME49_214190	0.43	0.151177	8.6e-09
DGEDATPMEAKETVPR	T13	TGME49_214190	0.57	0.0445394	3.73e-11
SSLLSSDAFAASASK	S14	TGME49_214230	0.65	0.0896973	1.41e-07
HSTPSLHSPR	T3,S8	TGME49_214440	0.37	0.052502	2.08e-13
GSGSSPGATAAPPASR	S5	TGME49_214560	0.63	0.0750221	1.58e-08
SACYFLLGDNEK	S1	TGME49_214580	0.29	0.140501	2.8e-11
ASETVGAR	S2	TGME49_214600	0.42	0.280337	7.84e-07
GGISPQNAPIFLR	S4	TGME49_214740	0.47	0.191829	1.92e-07
RKGSVGEAESIEASGEDK	S4	TGME49_214800	0.63	0.172263	1.11e-05
HTTQSPNFPTTTQAPDTFLR	S5	TGME49_214800	0.57	0.250252	2.95e-05
LQMLTPAVVR	T5	TGME49_214820	0.46	0.0321736	9.77e-14
ALASPSALR	S4	TGME49_214840	0.53	0.0301527	4.65e-13
AFTFSGKEEELR	T3	TGME49_214840	0.57	0.195205	4.06e-06
GASDAAQGIGAR	S3	TGME49_214970	0.61	0.118601	2.95e-07
VSSPSVGTCPGEK	S3	TGME49_215040	0.58	0.102664	4.47e-08
GMPCGHSPLHSR	S7	TGME49_215040	0.59	0.0644167	1.45e-09
QNDPHEPSHATLSPSSGSVSGQR	S13	TGME49_215150	0.64	0.167668	1.35e-05
VTGLSPLR	S5	TGME49_215150	0.53	0.176989	5.39e-07
GASGAFGNSAGAIK	S3	TGME49_215150	0.53	0.0397771	4.49e-12
GASGAFGNSAGAIK	S3	TGME49_215150	0.41	0.0733137	1.1e-11
SASLPAGAEGSALVAK	S3	TGME49_215150	0.51	0.211385	1.27e-06
AGQGTSPKTEGSEGGSAESR	S6	TGME49_215230	0.63	0.0439719	2.84e-10
GSDGANSGGEKPTGDSER	S7	TGME49_215670	0.64	0.180652	2.1e-05
KASLGVENDQLR	S3	TGME49_215700	0.66	0.0931048	2.58e-07
TKSGGLAGSAGLFGISR	S3	TGME49_215700	0.64	0.0607391	4.86e-09
APSPSPLRPSLSK	S3	TGME49_215750	0.62	0.0881948	5.22e-08
AAPDTQVPQSPDAASEGR	S10	TGME49_216050	0.63	0.145812	3.69e-06
TSTLDYSPYK	S7	TGME49_216080	0.65	0.0780053	4.22e-08
KQLSSSTFR	S4	TGME49_216150	0.57	0.182238	2.42e-06
VVSPPSSTASK	S3	TGME49_216430	0.59	0.0732495	4.49e-09
ALHASGSPGGER	S7	TGME49_216670	0.58	0.0265809	9.54e-13
KIQTQSGVESIR	T4	TGME49_216670	0.49	0.115063	6.51e-09
EIGNLSGGELQR	S6	TGME49_216790	0.53	0.144428	1.37e-07
KDVQNIFMATPK	T10	TGME49_216860	0.64	0.0558048	2.79e-09
TTPHILIGTPGR	T9	TGME49_216860	0.57	0.0116279	9.45e-16
DVQNIFMATPK	T9	TGME49_216860	0.42	0.173436	1.43e-08
KPSGSSVAFSSSAASSPSVR	S15	TGME49_216960	0.42	0.095785	1.39e-10
LGSLLETR	S3	TGME49_216980	0.65	0.0848597	9.2e-08
SLFSPASAR	S4	TGME49_216990	0.54	0.198606	2.18e-06
ATLCSDALSASPR	S11	TGME49_216990	0.41	0.0656687	4.92e-12
ACSLSSTSFSPSGR	S10	TGME49_217340	0.3	0.105409	4.73e-12
SGGPGAGGYYGLHPTGSPSPPR	S19	TGME49_217540	0.61	0.101234	8.57e-08
LLSLQEEQLHALGASPSADR	S15	TGME49_217780	0.6	0.0515778	3.21e-10
DAQEETATLHSK	S11	TGME49_217780	0.6	0.0333333	1.06e-11
TSLRVEAK	S2	TGME49_217780	0.36	0.161971	1.26e-09
SAVSTIIGK	S4	TGME49_217880	0.35	0.137867	2.57e-10
ETVTSHFGTSGTQSGAQAGSTGSGSPELAR	S25	TGME49_217880	0.66	0.191082	5.36e-05
ETVTSHFGTSGTQSGAQAGSTGSGSPELAR	S25	TGME49_217880	0.55	0.138203	1.64e-07
SGPLSPAER	S5	TGME49_217910	0.65	0.124781	1.68e-06
EPGPQSPAAR	S6	TGME49_218250	0.58	0.27488	7.99e-05
KETVGGELANLR	T3	TGME49_218420	0.53	0.0407139	5.03e-12
ASSGESATAETLGAASAASPMRGEGR	S16	TGME49_218560	0.65	0.213661	8.66e-05
QVSFSHAEK	S3	TGME49_218560	0.5	0.0686375	1.32e-10
AVPKPSGSSGPGAPAGSPQAPEK	S17	TGME49_218560	0.65	0.109803	6.82e-07
ASGSSQSASPPNSTSSTPSR	S13	TGME49_218560	0.2	0.256465	6.91e-11
ASSGESATAETLGAASAASPMRGEGR	S16	TGME49_218560	0.3	0.196577	7.69e-10
QPSSVSEVEEMSR	S6	TGME49_218560	0.61	0.141491	1.38e-06
LSTASISSQPPAAPNERPQSPALPR	S20	TGME49_218560	0.62	0.157269	3.81e-06
LSTASISSQPPAAPNERPQSPALPR	S20	TGME49_218560	0.5	0.0674728	1.2e-10
ASSGESATAETLGAASAASPMRGEGR	S19	TGME49_218560	0.66	0.0971484	3.85e-07
ASGSSQSASPPNSTSSTPSR	S19	TGME49_218560	0.09	0.117121	2.2e-16
ASGSSQSASPPNSTSSTPSR	S9	TGME49_218560	0.57	0.0680518	1.12e-09
SSGTQQVAAGGQTTR	S2	TGME49_218730	0.48	0.245249	1.38e-06
HGDGDASFGGDSNTK	S7	TGME49_218780	0.53	0.260538	1.09e-05
DKEAALMEKSPTANAVAA	S10	TGME49_218820	0.41	0.131275	1.37e-09
TAIGAASLLQR	S7	TGME49_218820	0.55	0.0689449	6.55e-10
EAALMEKSPTANAVAA	S8	TGME49_218820	0.48	0.0564882	1.37e-11
ACSPLQDFFR	S3	TGME49_218960	0.19	0.0879141	1.06e-14
VVVPTGGSRR	T5	TGME49_219520	0.64	0.125096	1.43e-06
TLSDYNIQK	S3	TGME49_219820	0.61	0.102839	1.08e-07
EMSLYNK	S3	TGME49_219828	0.48	0.136201	1.56e-08
ASPFHSQDSDENFEMQR	S2	TGME49_220190	0.49	0.0902712	8.87e-10
QPSEAVQTPFFSPASR	S12	TGME49_220340	0.61	0.141904	1.57e-06
LSPYLSLPR	S6	TGME49_220340	0.35	0.101233	1.96e-11
FSSETPELK	T5	TGME49_220450	0.66	0.0903413	2.11e-07
STSPPAVSQTALK	S3	TGME49_221200	0.55	0.068986	6.14e-10
AVTLAEVLK	T3	TGME49_221380	0.62	0.272772	0.0002124
AFLSGVSTPVER	S7	TGME49_221710	0.61	0.0656687	3.64e-09
FGFSPFSVAR	S4	TGME49_221720	0.55	0.0780869	1.64e-09
AGAASPVSRPDR	S5	TGME49_222230	0.27	0.0666836	3.1e-14
ASSSPSVSGSR	S4	TGME49_222230	0.63	0.0355119	4.67e-11
AGAASPVSRPDR	S8	TGME49_222230	0.36	0.153654	9.69e-10
SGEGSLSFSPATTK	S9	TGME49_222400	0.62	0.0835321	3.41e-08
SGEGSLSFSPATTK	S7	TGME49_222400	0.32	0.0517876	3.55e-14
LAKPGENESFYSQSEAR	S9	TGME49_222400	0.49	0.0746431	1.64e-10
LAKPGENESFYSQSEAR	S12	TGME49_222400	0.58	0.152262	9.94e-07
HACSAGTQENVK	S4	TGME49_222400	0.51	0.187594	5.8e-07
LATNIYELPHQLR	T3	TGME49_222400	0.5	0.0562554	2.63e-11
SYSFADKPSVSR	S3	TGME49_222420	0.63	0.124718	1.04e-06
HSLSAGSASLGGGPGR	S4,S7	TGME49_222710	0.49	0.173414	1.42e-07
EKSQPPTVGR	S3	TGME49_222800	0.57	0.0485071	7.11e-11
VSASSPSSCDTSASSHMTAR	S5	TGME49_222900	0.15	0.223752	1.73e-12
GSSNASGTVLKT	S3	TGME49_223120	0.55	0.0691015	6.93e-10
YNTMNEVTYEK	T3	TGME49_223390	0.57	0.083189	5.16e-09
YNTMNEVTYEK	T3	TGME49_223390	0.61	0.0897747	4.01e-08
VYSFLVSPAVSPSR	S11	TGME49_223640	0.6	0.0781333	1.03e-08
FSVSPALK	S4	TGME49_223672	0.37	0.0308098	2.95e-15
KPIMSLDAPSPPASVR	S10	TGME49_223760	0.59	0.176372	3.63e-06
KATDTPAAGSASASPSAPGESGPEK	S14	TGME49_223840	0.44	0.116271	1.16e-09
AAGAFVPSSFDELGK	S9	TGME49_223840	0.28	0.135735	1.63e-11
GTSPLEDTTGGVAPVTPSSR	S3,T16	TGME49_223840	0.57	0.133362	2.1e-07
GVCLIGPATVGGIKSGAFR	S15	TGME49_223840	0.35	0.110018	4.62e-11
TNGMADASASEGDATK	S10	TGME49_223840	0.41	0.143643	2.79e-09
GTSPLEDTTGGVAPVTPSSR	T2	TGME49_223840	0.63	0.150399	4.03e-06
GTSPLEDTTGGVAPVTPSSR	S18	TGME49_223840	0.29	0.140427	3.45e-11
ATDTPAAGSASASPSAPGESGPEK	S9	TGME49_223840	0.58	0.120356	1.4e-07
TNGMADASASEGDATK	S10	TGME49_223840	0.47	0.15885	3.44e-08
KATDTPAAGSASASPSAPGESGPEK	T5	TGME49_223840	0.32	0.125	3.87e-11
GTSPLEDTTGGVAPVTPSSR	S3	TGME49_223840	0.48	0.148888	3.75e-08
LYRPGSVGCVTK	S6	TGME49_223840	0.4	0.11415	2.81e-10
TNGMADASASEGDATK	S10	TGME49_223840	0.36	0.0947859	1.52e-11
TPESYGPVR	T1	TGME49_223930	0.54	0.128764	6.42e-08
ACSPSYAPSGK	S3	TGME49_223985	0.66	0.0969022	3.64e-07
AQSLEGSGSGAR	S3	TGME49_224160	0.66	0.146021	9.28e-06
TSTLPEELGR	T3	TGME49_224190	0.64	0.198874	4.37e-05
VSPSSLSGALSPLNSR	S7	TGME49_224210	0.65	0.0718347	2.69e-08
GKSPSLDEFWR	S3	TGME49_224270	0.26	0.040542	4.71e-16
WPGAGVSPR	S7	TGME49_224270	0.23	0.0614875	3.51e-15
SSLFPSVVLK	S6	TGME49_224480	0.5	0.0565685	2.85e-11
GTSSEAAFSQGSSDPR	S3	TGME49_224810	0.57	0.0898163	9.13e-09
LSQDSPLWNASQCLR	S5	TGME49_224810	0.54	0.0665694	4.31e-10
GTSSEAAFSQGSSDPR	S9	TGME49_224810	0.57	0.080861	3.97e-09
VTDAGAIKEGEDSGAEEKEEEGQK	S13	TGME49_224850	0.43	0.165398	1.47e-08
SSSQTLGHQVESGSHPAQNR	S3	TGME49_224870	0.51	0.0699372	2.36e-10
LSSSPSSISAHVQGR	S3	TGME49_224870	0.61	0.0810673	1.79e-08
FGTCALSPER	S7	TGME49_224890	0.46	0.0326433	8.8e-14
TTFLTPTSGSGLK	T5	TGME49_224905	0.6	0.11949	2.51e-07
LVSSAESSK	S3	TGME49_224980	0.65	0.0360769	1.22e-10
SDSLPGGEAGLTAR	S3	TGME49_224980	0.65	0.0995682	3.58e-07
SSSSGHGLLSK	S4	TGME49_225310	0.21	0.0796722	1.28e-14
SGSNVGKDFGTVADSGASQAQSDQNGR	S3	TGME49_225310	0.62	0.17206	8.62e-06
SSSSGHGLLSK	S3	TGME49_225310	0.53	0.0699073	3.59e-10
SGSNVGKDFGTVADSGASQAQSDQNGR	S3	TGME49_225310	0.52	0.17479	3.6e-07
TNISEASLTPR	S7	TGME49_225490	0.63	0.121295	6.99e-07
SMEEAMASAWK	S1	TGME49_225880	0.6	0.0497364	2.41e-10
QATPQTEGPQEGTGK	T3	TGME49_225890	0.44	0.149002	8.88e-09
TYDMGTCQSLMGHPSPLSK	S15	TGME49_225950	0.5	0.14363	4.15e-08
TYDMGTCQSLMGHPSPLSK	S15	TGME49_225950	0.52	0.137312	5.87e-08
SASSADVTPHQLR	S3	TGME49_225950	0.65	0.173582	2.01e-05
GTSSVAGLSQTTQQSASPLSPR	S20	TGME49_226220	0.57	0.0320306	2.86e-12
QGGAGYGSMGGVGGR	S8	TGME49_226250	0.43	0.141916	4.69e-09
AAAMQQGGYGSSR	Y9	TGME49_226250	0.35	0.0555329	1.75e-13
GGGSFGGR	S4	TGME49_226250	0.59	0.096436	3.79e-08
AAAMQQGGYGSSR	S11	TGME49_226250	0.44	0.201277	1.13e-07
GGSTPSACGTGPTETR	T4	TGME49_226350	0.42	0.177809	1.75e-08
GAFSPSALSHFSQR	S4	TGME49_226680	0.52	0.140563	7.53e-08
GAFSPSALSHFSQR	S4	TGME49_226680	0.66	0.0581209	8.06e-09
LSFSSSQVTASSSPSR	S11	TGME49_226755	0.56	0.0975883	1.64e-08
LSFSSSQVTASSSPSR	S12	TGME49_226755	0.41	0.0693736	8.88e-12
GSASQCASATSPVR	S11	TGME49_226755	0.1	0.105409	2.2e-16
TSPSAAVK	S2	TGME49_226800	0.57	0.0937472	1.64e-08
SPSASFAK	S3	TGME49_226800	0.57	0.0432415	3.26e-11
GDLSPSSSPETVPASR	S8	TGME49_226800	0.64	0.168188	1.2e-05
LVALESVVEPMKK	S6	TGME49_226830	0.44	0.212593	1.4e-07
LVALESVVEPMK	S6	TGME49_226830	0.61	0.235145	6.4e-05
AAHTGSDTERPENR	S6	TGME49_226910	0.58	0.0877901	1.13e-08
SLFEVLK	S1	TGME49_226960	0.6	0.173561	4.55e-06
LSKSMLQDENFAK	S4	TGME49_227020	0.37	0.0937274	2.38e-11
LALYPSHSGTVR	S6	TGME49_227610	0.52	0.0415002	4.19e-12
LASSSGASFR	S3	TGME49_227610	0.64	0.0274782	1.03e-11
ETPSQASVSAQASTSPVTSR	S15	TGME49_227650	0.6	0.153644	2.08e-06
LSSMQSSVK	S3	TGME49_227650	0.63	0.0617032	3.89e-09
GGSPPRPAGGETAEGR	S3	TGME49_227820	0.62	0.0641518	3.95e-09
ASEAASPEMALR	S6	TGME49_227820	0.64	0.071955	1.59e-08
AETIPSPSSSSAFASSSSPTASPLVGR	S18	TGME49_227850	0.64	0.0462396	4.98e-10
AVEASSAVPSQPLLPSPR	S16	TGME49_227948	0.66	0.0876278	1.55e-07
GSILGLVR	S2	TGME49_228200	0.5	0.105409	4.02e-09
APSPTYGR	T5	TGME49_228240	0.52	0.049134	1.56e-11
APSPTYGR	S3	TGME49_228240	0.17	0.043073	2.2e-16
SSNSLSPGSAR	S6	TGME49_228400	0.59	0.0409722	3.52e-11
SDDYDTPER	T6	TGME49_228400	0.65	0.17379	2.6e-05
HAAFSPSLK	S5	TGME49_228680	0.61	0.113901	2.39e-07
VNSPLSSESAVSR	S3	TGME49_229020	0.64	0.0293101	1.66e-11
QKSLYLSTASNVGR	S3,S10	TGME49_229030	0.49	0.155235	7.13e-08
LQSILSNMR	S6	TGME49_229030	0.41	0.0874504	5.84e-11
SLYLSTASNVGR	S8	TGME49_229030	0.66	0.279563	0.0008104
TASLFASSSR	S3	TGME49_229150	0.47	0.167819	5.47e-08
MQETPSFWK	T4	TGME49_229260	0.41	0.096567	1.03e-10
EEFSYGEASLQSPDRDLR	Y5	TGME49_229260	0.62	0.114049	3.48e-07
DASLPHSFSSLQK	S10	TGME49_229260	0.62	0.0946245	9.43e-08
GSVSWVTKPHAGETSPETVLQVK	S15	TGME49_229260	0.48	0.0714974	9.74e-11
VYGASLSPFKGEVR	S7	TGME49_229260	0.61	0.0835634	2.37e-08
DASLPHSFSSLQK	S9	TGME49_229260	0.66	0.0294493	3.1e-11
MQETPSFWK	T4	TGME49_229260	0.58	0.0843704	9.89e-09
ESQEPQADAASVGGPEPEPTGVNGFSK	S11	TGME49_229260	0.61	0.218651	3.56e-05
ESSLGVPR	S3	TGME49_229260	0.37	0.0400319	2.94e-14
ATLEPQLSSGVK	S8	TGME49_229320	0.57	0.0299942	1.54e-12
GEGISGVGPAPR	S5	TGME49_229490	0.64	0.162691	8.69e-06
AGSPSCLQEER	S3	TGME49_229690	0.62	0.0926834	6.18e-08
AGSPSCLQEER	S3	TGME49_229690	0.35	0.118905	7.35e-11
ASAAQQPSSPSSSR	S9	TGME49_229780	0.54	0.372926	0.0002021
ASAAQQPSSPSSSR	S9	TGME49_229780	0.43	0.342113	4.72e-06
ASAAQQPSSPSSSR	S9	TGME49_229780	0.38	0.0632553	1.38e-12
AGAPSPGATGAR	S5	TGME49_230000	0.34	0.0198852	2.2e-16
DCGELADYDSASPSESR	S12	TGME49_230420	0.63	0.106067	2.38e-07
ASASAPASKSPTR	S8	TGME49_230690	0.65	0.100357	4.11e-07
APVSPLRPAEGAWQAGTPK	T17	TGME49_230700	0.41	0.103276	2.12e-10
APVSPLRPAEGAWQAGTPK	S4	TGME49_230700	0.51	0.045916	8.17e-12
QLPASSPGHLSGLEGQLR	S6	TGME49_230700	0.58	0.0273014	9.48e-13
TLSPSLAER	S3	TGME49_230860	0.3	0.275416	1.06e-08
WLFGADEEGASPAR	S11	TGME49_230880	0.54	0.0506496	3.66e-11
AVSSLSEK	S3	TGME49_230880	0.49	0.0557176	2.02e-11
GAEGQGLSPHQQR	S8	TGME49_230940	0.64	0.0373632	1.15e-10
AVAQAPRSPSR	S8	TGME49_230940	0.42	0.175781	1.54e-08
LQQNALLSGR	S8	TGME49_230940	0.6	0.0599614	1.31e-09
TQSPGALGQGPHGVVVVGAR	S3	TGME49_230940	0.63	0.107582	3.2e-07
AFSASQMPSPK	S9	TGME49_230940	0.49	0.077563	2.56e-10
EASPSFTR	S3	TGME49_230950	0.32	0.157734	2.57e-10
TIEELPLSAAVK	S8	TGME49_231110	0.55	0.0673498	5.08e-10
GTSGSPVCSAAQR	S5	TGME49_231200	0.55	0.0948558	7.67e-09
GTSGSPVCSAAQR	S5	TGME49_231200	0.54	0.0964228	7.06e-09
KPTPSFSSAEEK	T3	TGME49_231200	0.61	0.0619068	2.38e-09
ASPFLSLKSK	S9	TGME49_231210	0.5	0.114737	7.58e-09
IATAFLR	T3	TGME49_231220	0.33	0.155563	3.58e-10
TDAQSPSSGPAGRPESGR	S5	TGME49_231440	0.41	0.11555	4.63e-10
GATSPQASEEKSPAAVQSESSTAAPSPR	T3,S8	TGME49_231480	0.54	0.107652	1.62e-08
GATSPQASEEKSPAAVQSESSTAAPSPR	S12,S26	TGME49_231480	0.47	0.184251	1.1e-07
LLVPPLPLPSSPGAPTPEVK	S11	TGME49_231590	0.3	0.01589	2.2e-16
SSVSSSPVR	S6	TGME49_231815	0.62	0.196629	2.39e-05
RETPPDIHAR	T3	TGME49_231815	0.64	0.130849	2.09e-06
GEQPMQLQYSR	S10	TGME49_231850	0.52	0.0871996	1.93e-09
GEQPMQLQYSR	S10	TGME49_231850	0.46	0.0884798	2.42e-10
GGDFSFRK	S5	TGME49_231850	0.4	0.0294609	5.16e-15
GEQPMQLQYSR	S10	TGME49_231850	0.53	0.179927	7.79e-07
GEQPMQLQYSR	S10	TGME49_231850	0.29	0.118021	6.65e-12
GGDFSFR	S5	TGME49_231850	0.21	0.257948	1.38e-10
GEQPMQLQYSR	S10	TGME49_231850	0.44	0.0655196	1.43e-11
SRGEQPMQLQYSR	Y11	TGME49_231850	0.36	0.845427	0.0003014
SPSLTGKPR	S3	TGME49_232150	0.52	0.083115	1.23e-09
QPSSVTVDATPTLDSR	S3	TGME49_232170	0.66	0.0928056	3.17e-07
LPIDFLGGGSSTLSSVR	S10	TGME49_232170	0.5	0.0810943	4.51e-10
SSASSELLSAR	S5	TGME49_232190	0.64	0.100709	2.31e-07
ESVGGATPGDQTESPKKGIDEEK	S14	TGME49_232190	0.29	0.184947	2.97e-10
ESVGGATPGDQTESPKKGIDEEK	T12	TGME49_232190	0.31	0.22434	3.05e-09
KASPSTTHFGGNTR	S3	TGME49_232360	0.57	0.135354	2.92e-07
AHAPDASSTSPSLR	S7	TGME49_232360	0.63	0.158685	5.41e-06
QASPKPVSSYR	S3	TGME49_232430	0.49	0.0774063	2.43e-10
APASPVALSEGLSK	S4	TGME49_232450	0.62	0.0760555	1.57e-08
VTSSTDSTGSASPR	S10	TGME49_232970	0.3	0.103956	4.05e-12
GSPGEAASPAAPSADASR	S8	TGME49_233020	0.51	0.135738	3.78e-08
GGVWTPTPADASGSK	T5	TGME49_233080	0.63	0.144592	2.78e-06
HTPYSHSLSVGKR	S9	TGME49_233120	0.64	0.0847112	7.79e-08
APESSSTDLLFK	S6	TGME49_233210	0.4	0.189779	1.96e-08
LRSQLLDPPK	S3	TGME49_233260	0.61	0.0447732	1.5e-10
VESLLVSPISK	S7	TGME49_233520	0.46	0.0780359	1.19e-10
LGGGLGMTSEQK	S9	TGME49_233770	0.54	0.137677	1.25e-07
LISMASSGALK	S6	TGME49_233770	0.61	0.122975	5.02e-07
LGGGLGMTSEQK	T8	TGME49_233770	0.65	0.143425	5.84e-06
LISMASSGALK	S6	TGME49_233770	0.58	0.0537776	2.14e-10
VHTLPTQGGR	T3,T6	TGME49_233770	0.64	0.0418848	2.27e-10
AEFKPMSPR	S7	TGME49_233770	0.18	0.165198	9.17e-13
AEFKPMSPR	S7	TGME49_233770	0.33	0.129259	6.69e-11
KADVGFAMGLSGKEVAK	S11	TGME49_233770;TGME49_312100	0.64	0.0806963	4.74e-08
VSTPASAPAARSPVK	S12	TGME49_233850	0.66	0.140344	7.18e-06
SPSPVVSLK	S3	TGME49_233960	0.37	0.085467	1.1e-11
SESFEVLDGPSR	S1	TGME49_234280	0.64	0.0774773	2.84e-08
SPALLSGSGTGR	S8	TGME49_234280	0.62	0.034003	2.41e-11
AGSAAAAAPAR	S3	TGME49_234280	0.63	0.0597058	2.9e-09
LPSVPAK	S3	TGME49_234280	0.28	0.112938	3.74e-12
SPALLSGSGTGR	S1	TGME49_234280	0.62	0.0683736	5.6e-09
TGSDSESPGTQTSPR	T12	TGME49_234280	0.56	0.049558	5.81e-11
VATFEEVMER	T3	TGME49_234310	0.63	0.111233	4.62e-07
AVSPPLGVESFAK	S3	TGME49_234350	0.52	0.0910289	2.05e-09
LFTLNPETR	T3	TGME49_234380	0.62	0.140863	1.65e-06
TMATFAFGENR	T1	TGME49_234380	0.56	0.0823165	3.31e-09
STAAGSQSPR	S6	TGME49_234470	0.42	0.277953	6.86e-07
HSSDGSSDASSSCPR	S3	TGME49_234560	0.59	0.196743	8e-06
AATAGEAFVRPQASVPQAVAVSPR	S14	TGME49_234640	0.63	0.0475759	4.41e-10
GGDSVLSSPR	S8	TGME49_234900	0.52	0.0543928	3.94e-11
SSLSASFEAK	S4	TGME49_234900	0.63	0.158721	5.62e-06
SSSSSAAAPATAPAPTAR	S3	TGME49_234970	0.62	0.244621	9.37e-05
TSQFASPHSHGGGMHQEQR	S6	TGME49_235020	0.52	0.0849788	1.53e-09
LHPPSVSPGVRDPGSACSGYGVER	S5	TGME49_235020	0.66	0.182986	4.86e-05
TSQFASPHSHGGGMHQEQR	S2,S6	TGME49_235020	0.58	0.13936	4.52e-07
TQADGQSDGQSPHASWR	S11	TGME49_235020	0.48	0.106514	2.08e-09
TQADGQSDGQSPHASWR	S11	TGME49_235020	0.57	0.0601705	3.78e-10
LPHSHAASSPVAPEAAASSSQAPLYR	S8	TGME49_235020	0.66	0.089773	2.44e-07
LHPPSVSPGVR	S7	TGME49_235020	0.54	0.00927829	2.2e-16
DPGSACSGYGVER	S7	TGME49_235020	0.46	0.104554	1.22e-09
FSSPHTFSMTK	S3	TGME49_235170	0.59	0.0605075	9.83e-10
KVSPAVEVK	S3	TGME49_235170	0.66	0.040201	4.12e-10
IQTLIEK	T3	TGME49_235540	0.38	0.144624	1.17e-09
REEAAASEPQVEAEAK	S7	TGME49_235540	0.45	0.2008	1.19e-07
TFSPSSVSPLDSNR	S3	TGME49_235610	0.64	0.024383	4e-12
AAFAAYAASYSHTSASASPSAAFPSSASGSAK	S18	TGME49_235670	0.48	0.0525226	9.27e-12
HPDVYEAPSPR	S9	TGME49_235680	0.59	0.0634469	1.11e-09
GNSDLVPQSSLPFGR	S9	TGME49_235680	0.65	0.0842596	9.39e-08
SPATSESPAPSGSPHAFPVNGETAEPAR	S13	TGME49_235680	0.49	0.0684932	8.55e-11
GGGSYYGR	S4	TGME49_235930	0.64	0.0426803	2.53e-10
SLSRDGGYGR	S3	TGME49_235930	0.35	0.0792905	2.68e-12
SRSYDNDSYR	S3	TGME49_235930	0.65	0.0461045	6.83e-10
GILAADESTGTIK	T9	TGME49_236040	0.46	0.114575	2.17e-09
GILAADESTGTIK	T11	TGME49_236040	0.56	0.0505076	7.82e-11
SFLSEEGMVSPFK	S10	TGME49_236260	0.55	0.0524532	6.93e-11
VEGWPALSLHGDK	S8	TGME49_236650	0.51	0.0744323	3.13e-10
SVLSPETAR	S4	TGME49_236780	0.61	0.124326	4.38e-07
GGLSPASGGDK	S4	TGME49_236930	0.52	0.219722	2.56e-06
LSLAAAPSPR	S8	TGME49_236930	0.66	0.0987273	4.04e-07
TPVTPTAETLGAKPDVK	T4	TGME49_236930	0.51	0.0416089	3.03e-12
SAGGGSSGLPSGSPAGSFPR	S13	TGME49_236970	0.48	0.132709	1.37e-08
IVTTVSPNTAVSR	S6	TGME49_237020	0.56	0.127272	1.1e-07
STLVGSGLMQDK	S6	TGME49_237045	0.57	0.101211	3.11e-08
LLAALSGR	S6	TGME49_237070	0.59	0.14711	9.41e-07
YHQAMSSSK	S6	TGME49_237080	0.48	0.0584727	2.09e-11
YHQAMSSSK	S6	TGME49_237080	0.37	0.0967923	3.45e-11
ESLQNASEKEPHSPR	S13	TGME49_237170	0.57	0.0530185	1.49e-10
SASAAFAEAK	S1	TGME49_237220	0.56	0.103022	2.02e-08
SASAAFAEAK	S3	TGME49_237220	0.56	0.112673	4.38e-08
VALSPFQLLQQNSLSR	S4	TGME49_237290	0.27	0.0926763	6.24e-13
GSPHTTGGAAAGTQGGR	S2	TGME49_237480	0.49	0.0976265	1.64e-09
DSSSGLSGCPQSPEHR	S12	TGME49_238020	0.36	0.10699	5.23e-11
LPPALSPLGR	S6	TGME49_238020	0.65	0.0823344	7.24e-08
TQSVAWTGSPSK	S9	TGME49_238400	0.54	0.14542	1.91e-07
TTAGLRATPETGDSNR	T8	TGME49_238400	0.55	0.235568	1e-05
FAALSSASASEMSPR	S5	TGME49_238420	0.28	0.083189	3.76e-13
NPEGSQDLFSPR	S10	TGME49_238420	0.36	0.125482	1.94e-10
SSSSIPSPR	S7	TGME49_239400	0.63	0.0910194	8.05e-08
IGISSVSSPAAR	S5	TGME49_239620	0.49	0.0581238	2.84e-11
ASPGLLAASLGEK	S2	TGME49_239660	0.45	0.167537	2.87e-08
LLCASPSK	S5	TGME49_239670	0.59	0.0639897	1.6e-09
GTQQQEGVSNRSPLNK	S9	TGME49_239670	0.44	0.0736103	3.49e-11
LVSSPMHSFFHR	S4	TGME49_239670	0.66	0.0227012	3.4e-12
GTQQQEGVSNRSPLNK	S12	TGME49_239670	0.58	0.146139	6.99e-07
FLGTPIYLQMPSRR	S12	TGME49_239820	0.61	0.117016	2.96e-07
AYSGTSTPVSDR	S6	TGME49_239870	0.6	0.136766	6.9e-07
DAEETGVSFGTSPR	T11	TGME49_240220	0.57	0.131293	1.8e-07
QSSFSFVSTGK	S3	TGME49_240220	0.48	0.0833333	3.3e-10
DLEASSSPVSR	S7	TGME49_240410	0.6	0.136386	6.52e-07
FYPGGSLSK	S6	TGME49_240900	0.63	0.0332871	3.22e-11
NLKPGSLAPQSPSPVSCR	S11	TGME49_242260	0.56	0.193915	3.49e-06
KGSPSGGWEATR	S3	TGME49_242415	0.63	0.112221	4.96e-07
EGSLDSPPVAGSLVGNLSGGK	S6	TGME49_242660	0.56	0.191555	3.07e-06
TSPSTLASAK	S2	TGME49_242890	0.35	0.0555329	1.75e-13
ASSSSALQFLK	S3	TGME49_242890	0.54	0.130515	7.93e-08
SIPFPASFFPLGPEEASPR	S17	TGME49_242890	0.57	0.0818971	5.26e-09
AVSSSPPLSSFSADWK	S5	TGME49_242890	0.65	0.0684188	1.76e-08
LSSSPSASTK	S3	TGME49_243298	0.65	0.140863	4.09e-06
AASLLSQAR	S3	TGME49_243450	0.64	0.135869	2.68e-06
TCTGSDEEETTSETHPEK	S5	TGME49_243680	0.25	0.18112	4.54e-11
TLASFLVTR	S4	TGME49_243720	0.39	0.159049	3.49e-09
VGSDACASPTVKPAAAEAPELEEK	S8	TGME49_243960	0.52	0.135982	5.62e-08
EAVVPSSPSPR	S7,S9	TGME49_243960	0.6	0.0629552	1.74e-09
GVGSAMSSPR	S8	TGME49_244460	0.26	0.0194441	2.2e-16
GVGSAMSSPR	S7	TGME49_244460	0.25	0.0787966	5.4e-14
QAGASGSPAYLNGQK	S7	TGME49_244460	0.6	0.0218306	3.91e-13
TQTFADPR	T3	TGME49_244560	0.58	0.156634	1.28e-06
KLSVDALK	S3	TGME49_244560	0.46	0.11274	1.85e-09
AEVSLSPR	S6	TGME49_244700	0.19	0.0603434	3.87e-16
ETWSLEEQER	S4	TGME49_244700	0.59	0.121337	2.45e-07
SASCSEQQTWTGSPSR	S13	TGME49_244700	0.57	0.167868	1.38e-06
GTFSWPDGR	S4	TGME49_245710	0.6	0.0789593	1.01e-08
GTYITSKNEQR	S6	TGME49_245710	0.24	0.111422	7.08e-13
GTYITSKNEQR	S6	TGME49_245710	0.63	0.0955371	1.18e-07
AASNLFSPAKPLFR	S3	TGME49_246080	0.36	0.104624	3.74e-11
VDTLASK	S6	TGME49_246100	0.52	0.224196	3.08e-06
HAGLSPQLSPR	S5,S9	TGME49_246460	0.52	0.122412	2.3e-08
EDANKSPAASLSDFAAVCR	S6	TGME49_246460	0.47	0.0982297	7.66e-10
TTLSPFCPVDAGAHR	S4	TGME49_246460	0.65	0.196994	5.21e-05
KAPSPPVAPAPPAK	S4	TGME49_246500	0.65	0.0515464	1.67e-09
MPSTVFQSK	S3	TGME49_246690	0.6	0.0546933	6.14e-10
MPSTVFQSK	S3	TGME49_246690	0.48	0.0986876	1.31e-09
TRGSSEEEGWETR	T1	TGME49_246690	0.56	0.139664	2.2e-07
GVSPHLPHSAK	S3	TGME49_246760	0.41	0.0813008	2.81e-11
HETPILPR	T3	TGME49_246760	0.55	0.285557	3.98e-05
QTSCETGISPIR	S9	TGME49_246760	0.46	0.142802	1.39e-08
DYLDFEDQHGTPERR	T11	TGME49_246760	0.63	0.109792	3.36e-07
SVSSPTLLR	S4	TGME49_246760	0.35	0.113991	6.08e-11
EHSPANCSAILR	S3	TGME49_246760	0.61	0.144611	1.62e-06
KASMTLSK	S3	TGME49_246982	0.62	0.0843258	3.42e-08
SKSPSLPCHTETR	S3	TGME49_246982	0.43	0.0804346	4.46e-11
VGLSLDNFK	S4	TGME49_247000	0.44	0.125578	2.56e-09
GSSPFNSSTLGPIASAR	S3	TGME49_247025	0.5	0.0227635	1.86e-14
SGSAGASPISER	S3	TGME49_247040	0.47	0.152427	2.66e-08
LAMGAAALTTSPLSR	S11	TGME49_247040	0.62	0.218308	4.46e-05
LAMGAAALTTSPLSR	S11	TGME49_247040	0.61	0.0538016	7.53e-10
DASAADVSSPVSSVR	S9	TGME49_247040	0.54	0.0520308	6.06e-11
GLGSPGTPSGACTQEVAK	T7	TGME49_247420	0.44	0.134794	3.61e-09
SSPSFYLK	S2	TGME49_247450	0.51	0.0668547	1.64e-10
SQTKPGGGNSALSPMVLK	S13	TGME49_247450	0.52	0.040542	3.79e-12
TPLDSKDSSPSAASGEAR	S9	TGME49_248120	0.62	0.150893	2.89e-06
SFSPASGGR	S3	TGME49_248170	0.64	0.142778	3.62e-06
TPSNTDAALSVHLK	T1	TGME49_248170	0.54	0.0493827	3.45e-11
HLTGEFEK	T3	TGME49_248340	0.66	0.0644111	1.42e-08
SLPTSSDGSIGLK	S1	TGME49_248400	0.65	0.114085	1.06e-06
NPIFPAASISGSPNR	S12	TGME49_248440	0.59	0.0304236	3.57e-12
MEENCTVCPTPTVLSPTR	S15	TGME49_248440	0.51	0.112473	8.56e-09
GVSVHNYQSQNTQTDGK	T12	TGME49_248440	0.6	0.0546933	6.14e-10
AVSASTHIK	T6	TGME49_248440	0.59	0.0862965	1.37e-08
GSGFQNATDITR	S2	TGME49_248440	0.63	0.116418	6.12e-07
VTLPNFQLSLSPSAKPGTGR	S11	TGME49_248440	0.38	0.125641	3.57e-10
SSTSLLSENDTR	S4	TGME49_248440	0.62	0.157652	4.8e-06
MPTGQEDNVR	T3	TGME49_248440	0.59	0.0918364	2.77e-08
KTTATTATMAK	T3	TGME49_248440	0.51	0.160566	1.46e-07
MVTPQPGER	T3	TGME49_248440	0.55	0.143311	2.1e-07
ISTSPSGTRPPSFTGENIPR	T3	TGME49_248440	0.44	0.19317	6.86e-08
NPIFPAASISGSPNR	S8	TGME49_248440	0.66	0.0414382	5.27e-10
SLALSPSSRPGSGPK	S5	TGME49_248530	0.64	0.162569	9.64e-06
LSSFFLNSGR	S3	TGME49_248540	0.45	0.0791936	9.36e-11
MLDLPSSPASR	S7	TGME49_248540	0.53	0.107043	1.21e-08
GASVGAGQCVHTPR	T12	TGME49_248570	0.2	0.24037	4.6e-11
ASVSPSSSVSSAFR	S4	TGME49_248800	0.45	0.0778525	7.86e-11
AASLFALPSQGR	S9	TGME49_248830	0.54	0.0787838	1.33e-09
AASLFALPSQGR	S9	TGME49_248830	0.6	0.164992	3.1e-06
FQSLGVAFYR	S3	TGME49_248880	0.44	0.109116	8.36e-10
FETSMTGSPTK	S8	TGME49_249190	0.6	0.0214765	3.06e-13
FETSMTGSPTK	S8	TGME49_249190	0.55	0.0371688	5.73e-12
AAVSSFSGEK	S5	TGME49_249320	0.65	0.105596	5.21e-07
ILSPLAR	S3	TGME49_249360	0.34	0.150814	3.27e-10
APSAVFHPSTSAPAICFPK	S3,S11	TGME49_249390	0.39	0.0864496	2.46e-11
SLLGGRPVGK	S1	TGME49_249390	0.51	0.0400588	2.88e-12
GSADLFNPCGGRPASVTPFNVDK	S15	TGME49_249390	0.28	0.137199	2.04e-11
SSGSFFDDPADENER	S4	TGME49_249390	0.62	0.141692	1.99e-06
LASTQNLK	S3	TGME49_249390	0.51	0.101432	4.52e-09
LASTQNLK	S3	TGME49_249390	0.62	0.177963	1.11e-05
LLSPMGFK	S3	TGME49_249390	0.29	0.0592909	2.83e-14
ASLLASSPR	S7	TGME49_249800	0.35	0.116506	6.98e-11
ASSPLFFR	S3	TGME49_249810	0.16	0.253747	6.16e-12
VPSPFLFEQSGQDGVK	S3	TGME49_249880	0.36	0.037037	9.69e-15
LASDVGKGNER	S3	TGME49_249900	0.44	0.198767	7.98e-08
LASDVGK	S3	TGME49_249900	0.61	0.0940091	5.34e-08
KGPGVSPAKEAASR	S6	TGME49_250700	0.45	0.0605844	1.15e-11
ASVSSPAPPKDPASPGLAR	S14	TGME49_250750	0.53	0.0880651	2.6e-09
CHACVGGTVVRDDIAK	T8	TGME49_250770	0.51	0.142671	5.2e-08
GIYSYGFEKPSAIQQR	S11	TGME49_250770	0.43	0.125973	1.59e-09
GIKPILDRHDTIGQAQSGTGK	T11	TGME49_250770	0.54	0.0854502	3.02e-09
GIYSYGFEKPSAIQQR	S4	TGME49_250770	0.57	0.153393	6.23e-07
VPASPSALPAK	S4	TGME49_251410	0.59	0.108765	1.04e-07
QSLDASSPLR	S7	TGME49_251670	0.59	0.220783	2.08e-05
GLVSGVQSPHK	S8	TGME49_252230	0.47	0.178841	1.04e-07
YSTTSYSSCESPVR	S11	TGME49_252395	0.41	0.215935	5.63e-08
TTVGSPR	S5	TGME49_252510	0.35	0.904496	0.000457
VIMATPSNVNTKPLK	S7	TGME49_252510	0.54	0.151489	2.82e-07
FADAEEDSEEEGEK	S8	TGME49_252510	0.45	0.179617	5.72e-08
VIMATPSNVNTKPLK	T11	TGME49_252510	0.54	0.148251	2.22e-07
VIMATPSNVNTKPLKK	S7	TGME49_252510	0.63	0.122531	9.43e-07
TVQGSSPPEDLSPR	S12	TGME49_253040	0.53	0.127838	4.92e-08
GPAASHGPAQKPSSSLSPSHGYGR	S17	TGME49_253080	0.66	0.0594345	7.61e-09
KPAALPFPATSPK	S11	TGME49_253380	0.53	0.0596656	1.13e-10
RKPDEEQFGSPCSR	S10	TGME49_253440	0.64	0.0625	6.08e-09
GVETPAAIR	T4	TGME49_253440	0.49	0.126612	1.34e-08
STSLLASPK	S7	TGME49_253540	0.47	0.0273015	3.32e-14
MSESSSVSPGMLIR	S8	TGME49_253580	0.49	0.0664165	7.18e-11
KTIQAISPR	S7	TGME49_253615	0.63	0.206943	4.73e-05
GSLSPLEK	S4	TGME49_253615	0.66	0.10792	7.74e-07
FVLASGVDAR	S5	TGME49_253710	0.66	0.0818503	9.06e-08
TVSLDDSKSSSFSGTQTTSR	S9	TGME49_253710	0.5	0.16798	1.8e-07
SSSFSGTQTTSR	S2	TGME49_253710	0.47	0.122091	4.61e-09
SASFIGGSK	S3	TGME49_253860	0.63	0.0603267	3.26e-09
QPSPLAATTGQEGR	S3	TGME49_253860	0.64	0.0774429	3.07e-08
TGSETHAHFR	S3	TGME49_253880	0.56	0.138988	2.51e-07
VPLHSGKVPAALPR	S5	TGME49_253880	0.59	0.0269788	1.47e-12
ASSAFGMK	S3	TGME49_253880	0.52	0.0645161	1.38e-10
TTSSVSTPSSPR	S4	TGME49_253910	0.34	0.167472	6.97e-10
TGSEEGDASLFR	S3	TGME49_253950	0.65	0.062069	9.12e-09
AAGQSFASLFR	S5	TGME49_254370	0.56	0.0861551	6.1e-09
KKPSVFSLLR	S4	TGME49_254390	0.48	0.143995	2.25e-08
AYKSMVSLR	S4	TGME49_254390	0.56	0.210618	4.96e-06
AYKSMVSLR	S4	TGME49_254390	0.65	0.172465	2.21e-05
MQSLASVHGLR	S3	TGME49_254480	0.49	0.247335	2.06e-06
SLSPSSPFALR	S3	TGME49_254910	0.65	0.0462012	7.49e-10
VQSGASLSKFSPLDPR	S8	TGME49_254910	0.56	0.18043	1.64e-06
SLSPSSPFALR	S6	TGME49_254910	0.59	0.106728	8.35e-08
NSTSPGLASHAEEER	S4	TGME49_254950	0.65	0.114	1.02e-06
DLFSLEFKSPR	S9	TGME49_255180	0.44	0.127993	2.85e-09
HVIDSASPSAR	S7	TGME49_255240	0.65	0.0688021	1.84e-08
AKPDVTPTACSAGELPR	T6	TGME49_255510	0.6	0.158593	2.56e-06
LPAFSDQVSSPHTAR	S10	TGME49_255700	0.53	0.094549	4.4e-09
LPAFSDQVSSPHTAR	S10	TGME49_255700	0.56	0.072381	1.59e-09
LASFQSSSFR	S3	TGME49_255880	0.37	0.114342	1.25e-10
SCSSGASVIAK	S7	TGME49_255980	0.39	0.0758022	8.94e-12
LVSASSVMTQQLGK	S6	TGME49_256760	0.61	0.267489	0.0001482
NSPSPFSK	S4	TGME49_256830	0.48	0.0457567	3.16e-12
LSGNTPLLTGQR	T5	TGME49_256970	0.66	0.0998595	5.58e-07
LHQALSAK	S6	TGME49_256980	0.64	0.0638968	7.84e-09
SAFDLTSHSK	S7	TGME49_256990	0.61	0.0245722	1.15e-12
MMSHWDAK	S3	TGME49_257040	0.58	0.0916124	1.47e-08
MMSHWDAK	S3	TGME49_257040	0.64	0.10929	4.19e-07
SSSSPADIGLSK	S4	TGME49_257070	0.41	0.0231838	1.13e-15
FGQASQQLGGK	S5	TGME49_257090	0.65	0.0943533	2.45e-07
VVSSSRPASALK	S5,S9	TGME49_257130	0.4	0.0778949	1.38e-11
NMPDSVSETFR	S5	TGME49_257130	0.45	0.058888	7.57e-12
SGSYSHTETDGEQGSSSQGK	T9	TGME49_257130	0.46	0.426714	5.16e-05
NMPDSVSETFR	S5	TGME49_257130	0.66	0.144291	7.06e-06
MCSLVLSGK	S3	TGME49_257130	0.33	0.157303	3.35e-10
VVSSSRPASALK	S9	TGME49_257130	0.34	0.155241	3.82e-10
MCSLVLSGK	S3	TGME49_257130	0.54	0.190678	1.6e-06
FSSAVGTK	S3	TGME49_257130	0.27	0.0711092	7.09e-14
TSGTPSAQTSLIEK	T4	TGME49_257130	0.32	0.0580952	8.19e-14
ENQTVTPDSLEHQLQGR	T6	TGME49_257130	0.65	0.0530029	2.51e-09
ESTSPLLQTR	T3	TGME49_257130	0.26	0.215562	3.32e-10
VVSSSRPASALK	S3	TGME49_257130	0.49	0.123464	1.06e-08
NLTIAPTGNSGGR	S10	TGME49_257130	0.44	0.0606061	7.17e-12
VAFVAKSPHTR	S7	TGME49_257130	0.57	0.0662176	1.09e-09
VLSVDGLR	S3	TGME49_257130	0.46	0.216197	2.99e-07
NMPDSVSETFR	S7	TGME49_257130	0.54	0.0449782	1.42e-11
TSGTPSAQTSLIEK	S2	TGME49_257130	0.65	0.140578	4.48e-06
SSAGAEEGKEGSPSSER	S12	TGME49_257150	0.61	0.289209	0.0002373
AVASNHVSGSSPSR	S11	TGME49_257290	0.54	0.0633419	2.24e-10
AVASNHVSGSSPSR	S8	TGME49_257290	0.27	0.061901	2.25e-14
AVASNHVSGSSPSRK	S8	TGME49_257290	0.55	0.0928753	6.49e-09
APPSASSSASAVSSPQQK	S14	TGME49_257310	0.65	0.133045	3.43e-06
APPSASSSASAVSSPQQK	S14	TGME49_257310	0.54	0.0613497	2.17e-10
AASAASLPALEPSLSQPFGK	S3	TGME49_257350	0.6	0.0175682	6.45e-14
TPPLATATQGGAHSR	S14	TGME49_257350	0.57	0.0529555	1.59e-10
EAFLGNSPLR	S7	TGME49_257670	0.58	0.048766	1.13e-10
VGEYDGACESPSCR	S10	TGME49_257680	0.55	0.190114	1.92e-06
KEQTSSLTPEGK	T4	TGME49_257690	0.6	0.0471405	1.69e-10
KEQTSSLTPEGK	S6	TGME49_257690	0.54	0.0607331	2e-10
SPRPSPQGPSSPNKPCK	S1	TGME49_257690	0.04	0.108786	2.2e-16
KEQTSSLTPEGK	S5	TGME49_257690	0.48	0.1208	7.22e-09
EQFSEAGTPLCR	T8	TGME49_257710	0.62	0.155541	4.19e-06
VPGQHVEADMDDESLTPDSR	S14	TGME49_257990	0.33	0.0914685	4.63e-12
AFLSTADEGEGSR	S4	TGME49_258010	0.63	0.0642715	4.82e-09
ALSDVGSGAK	S3	TGME49_258030	0.6	0.0519716	3.14e-10
LCAFHSGGVASLAK	S11	TGME49_258070	0.61	0.0799385	1.55e-08
NASLSPTGNHASATGEER	S5	TGME49_258120	0.63	0.217606	5.72e-05
WSEEEASVISER	S7	TGME49_258350	0.59	0.0847123	1.46e-08
ASSSSPSPSSSSSGDRR	S7	TGME49_259000	0.45	0.455547	6.8e-05
LANPSPLSAR	S8	TGME49_259580	0.42	0.266661	4.79e-07
YAGTEVIWK	T4	TGME49_259630	0.44	0.220715	1.81e-07
AFSPTASSK	S3	TGME49_259890	0.48	0.0312737	1.19e-13
IQPVASDSAK	S8	TGME49_259965	0.51	0.1492	9.76e-08
IQPVASDSAK	S6	TGME49_259965	0.59	0.0727628	3.42e-09
GTGPSPGGAHAAR	S5	TGME49_259990	0.45	0.194901	1.01e-07
HPSFPLTSR	S3	TGME49_260310	0.41	0.124941	8.31e-10
APEGLLSPLASPHSR	S7	TGME49_260390	0.65	0.030239	2.77e-11
LAAPSSTLPLFASPMR	S13	TGME49_260420	0.55	0.100925	1.49e-08
EVGQFSFYK	S6	TGME49_260420	0.56	0.0376462	7.59e-12
GLASGASALGGSAYPLSSPLR	S18	TGME49_260420	0.43	0.150248	7.67e-09
LPSPVTHPR	S3	TGME49_260640	0.63	0.0372161	7.92e-11
EKPTANEKSPQSAAAAQPDR	S9	TGME49_261260	0.53	0.143886	1.33e-07
SPLPSSVSPQPVCSR	S8	TGME49_261410	0.48	0.100237	1.65e-09
SVSPAASSLNEGGENGEK	S3	TGME49_262130	0.59	0.0291505	2.23e-12
ACSPFIPVAPLPGLK	S3	TGME49_262140	0.39	0.104875	9.88e-11
SRSVEPLLK	S3	TGME49_262140	0.48	0.115392	4.05e-09
SVEPLLK	S1	TGME49_262140	0.5	0.367091	5.71e-05
LSSRPFDASCATLPR	S3	TGME49_262150	0.61	0.133524	8.21e-07
SSPNEVFASPLR	S9	TGME49_262390	0.58	0.0406129	2.45e-11
TASFALSPLR	S7	TGME49_262390	0.63	0.128924	1.16e-06
TLVGAASSSPSSR	S9	TGME49_262410	0.62	0.112571	3.39e-07
ETPSPGIGVAR	S4	TGME49_262420	0.65	0.202648	7.07e-05
SLSVNSPHEAK	S6	TGME49_262460	0.53	0.0661502	2.76e-10
ASPAPPSVLSPSCSGAR	S10	TGME49_262460	0.61	0.157759	3.27e-06
SLSVNSPHEAK	S3	TGME49_262460	0.5	0.0759832	3.42e-10
SLSVNSPHEAK	S6	TGME49_262460	0.33	0.125139	6.09e-11
LRSPTYPFPEEQDDQK	S3	TGME49_262550	0.52	0.139305	5.92e-08
RHPQTPPGSTGK	T5	TGME49_262550	0.62	0.121002	6.15e-07
GFPLGSPASPSEHGAR	S9	TGME49_262550	0.6	0.0247079	1.08e-12
AKASPPPSETTLLGR	S4	TGME49_262550	0.51	0.134141	3.43e-08
GLTPEGSSWMTGK	T3	TGME49_262600	0.51	0.0779584	5.22e-10
SFISSSLAASESPDR	S12	TGME49_262650	0.63	0.0421053	2.09e-10
AVSPSEAPTVAPK	S3	TGME49_262780	0.65	0.0745484	4.03e-08
AANLSASSVKA	S8	TGME49_263070	0.6	0.0505887	2.64e-10
YISEFSGEEGKK	S6	TGME49_263090	0.54	0.0617284	2.05e-10
IGVHPLGSPSAK	S8	TGME49_263360	0.64	0.0303695	1.96e-11
LSIMAGGDK	S2	TGME49_263430	0.49	0.223109	9.03e-07
DAELAESSFFSK	S8	TGME49_263480	0.41	0.0665017	6.29e-12
LISSGTPGFSFSTSK	S3	TGME49_263510	0.62	0.149382	2.97e-06
GQALTSPVSVIGTPR	S9	TGME49_263510	0.48	0.118025	6.01e-09
SASPSATLR	S3	TGME49_263570	0.45	0.118563	2.3e-09
LDSPLSSK	S3	TGME49_263610	0.52	0.134563	5.94e-08
SKTPGPGAQSALR	T3	TGME49_263700	0.57	0.0350877	6e-12
LRSESPEDPHDR	S3,S5	TGME49_263860	0.54	0.043276	1.3e-11
AMSAVGTK	S3	TGME49_263870	0.56	0.122567	8.81e-08
GLPSSTFLETTGSR	S4	TGME49_264090	0.66	0.193244	6.67e-05
SASSPGGLVK	S3	TGME49_264140	0.63	0.0332871	3.22e-11
LASPTQGEEALLFQAK	S3	TGME49_264140	0.43	0.0264884	6.56e-15
LAAPFTASPVTYGSHAMPR	S8	TGME49_264170	0.56	0.0184733	2.38e-14
GGEKNGRLEFFSPR	S12	TGME49_264170	0.32	0.0738417	5.34e-13
QLPGSPPK	S5	TGME49_264170	0.62	0.0360107	3.32e-11
SLTPDVDAR	T3	TGME49_264170	0.6	0.0400617	4.56e-11
HPALPLASLSSFSEK	S8	TGME49_264760	0.47	0.104621	1.36e-09
SGTAAYYAGAPHSSSK	S1	TGME49_264760	0.62	0.194897	2.17e-05
TPSGPPGER	S3	TGME49_264760	0.63	0.269997	0.0002731
SSGAGFGSQPFEDFASPSLFSSQQAPK	S8	TGME49_264770	0.49	0.265738	4.07e-06
AELTGSPAGPGPR	S6	TGME49_264790	0.41	0.522814	5.14e-05
KKPDSPFHGDR	S5	TGME49_264880	0.5	0.0495014	9.45e-12
GVSAASLGSAFSPR	S9	TGME49_264890	0.62	0.0645161	3.96e-09
QAGVSKPASPSAALPFSVPR	S9	TGME49_264890	0.64	0.0952579	1.88e-07
GDSHPASGAAVEPNTPGR	T15	TGME49_264890	0.44	0.146456	6.94e-09
GVSAASLGSAFSPR	S12	TGME49_264890	0.52	0.0568141	5.73e-11
APFSPACNQSQVADPSGSPGR	S18	TGME49_265090	0.58	0.178637	3.25e-06
APFSPACNQSQVADPSGSPGR	S18	TGME49_265090	0.32	0.139754	9.46e-11
APFSPACNQSQVADPSGSPGR	S16	TGME49_265090	0.66	0.149177	1.18e-05
NSVLFTQSR	S2	TGME49_265180	0.56	0.0595238	2.9e-10
GVPGQSSFSGGYGGLVDSR	S7	TGME49_265250	0.63	0.0853102	5.23e-08
SGGSPTGTAGPGGSR	S14	TGME49_265310	0.62	0.0666423	4.6e-09
SGGSPTGTAGPGGSR	S4	TGME49_265310	0.55	0.0363636	4.1e-12
MHHAGSGSFGSR	S6,S8	TGME49_265310	0.47	0.107414	1.93e-09
EPSAETTGEALGVHTR	T6	TGME49_265400	0.65	0.0543498	2.64e-09
TASPGTAPATSAGYSSGYSPVR	S3,Y18	TGME49_265530	0.42	0.0222711	1.38e-15
QGAESSSQSPPAPGR	S9	TGME49_265770	0.62	0.177802	1.1e-05
SSLSSGLSPMNK	S8	TGME49_265820	0.65	0.0652714	1.21e-08
GSPETLNAALK	S2	TGME49_265840	0.52	0.157342	1.53e-07
RGSPETLNAALK	S3	TGME49_265840	0.61	0.0658959	3.23e-09
GVCPAFLAASPTEGR	S10	TGME49_265850	0.57	0.190153	3.83e-06
ESGLSPGALSPSHSPLSLSSR	S14	TGME49_265860	0.62	0.0632828	3.17e-09
SPTSGSEEEPALLSPQHSTR	S6	TGME49_266065	0.6	0.0533558	4.16e-10
AVSSPVASLSHALPVVGK	S4	TGME49_266380	0.47	0.00888755	2.2e-16
RPLHLASPAAIR	S7	TGME49_266680	0.61	0.186836	1.16e-05
SPHAATPYVISSALQSK	S1	TGME49_266785	0.59	0.0463159	1.22e-10
GGGSGGSLHTER	S7	TGME49_266785	0.63	0.0696929	9.86e-09
LPLLPTSAVSTISDVARSPHAATPYVISSALQSK	S18	TGME49_266785	0.29	0.136893	3.07e-11
HGTNCPIPQLTTSPR	S13	TGME49_266785	0.04	0.181818	2.2e-16
SGGSILGNPGNPIPR	S4	TGME49_266785	0.5	0.123	1.32e-08
TPAFSLSSQQSQFGGLK	S5	TGME49_266785	0.6	0.0900811	2.56e-08
KDSGGVAVPDFR	S3	TGME49_266785	0.43	0.0595419	5.24e-12
SGGSILGNPGNPIPR	S4	TGME49_266785	0.6	0.0707528	4.74e-09
GGGSGGSLHTER	S4	TGME49_266785	0.58	0.200148	6.68e-06
ADSGTPPTLETTR	T5	TGME49_266785	0.64	0.0993795	2.16e-07
HGTNCPIPQLTTSPR	T12	TGME49_266785	0.65	0.192291	4.7e-05
TPAFSLSSQQSQFGGLK	S11	TGME49_266785	0.53	0.0618718	1.69e-10
LQTHEQIMK	T3	TGME49_266970	0.64	0.141106	3.44e-06
IGSQVGSALLQEGGK	S3	TGME49_267300	0.43	0.0677987	1.32e-11
GYGGGYEQDRHSGGDYGGGSY	S12	TGME49_267470	0.59	0.0946106	2.62e-08
GGGASSGYGGR	S5	TGME49_267470	0.35	0.0777944	2.88e-12
RGGGASSGYGGR	S6	TGME49_267470	0.5	0.110374	5.58e-09
DTSPVSLR	S3	TGME49_267650	0.54	0.0918434	4.48e-09
QASVFSR	S3	TGME49_267660	0.59	0.388472	0.001035
LFSENAAR	S3	TGME49_267710	0.64	0.201793	5.19e-05
FSSSHLSGSR	S3	TGME49_267855	0.62	0.0744143	1.18e-08
EGTGSLATESDAK	T3	TGME49_267855	0.63	0.120018	8.01e-07
ASPFLASQAEQSPRSPR	S15	TGME49_267855	0.48	0.0589256	2.08e-11
QQSETAQGLNTPLASLSASPR	S19	TGME49_267855	0.64	0.135617	2.55e-06
MENENGTVGSPTASVAALSK	S10	TGME49_268200	0.64	0.0696428	1.32e-08
NASALGSNSNPR	S3	TGME49_268200	0.38	0.152254	1.37e-09
LSPSSETSVAPPVCSPLSR	S15	TGME49_268220	0.6	0.139443	8.61e-07
VHSFPSPLSLEAR	S3	TGME49_268225	0.55	0.108241	2.59e-08
ANLRGSPAFWK	S6	TGME49_268280	0.64	0.0960369	1.78e-07
ACASGEGPSAGGATGLSPK	S17	TGME49_268330	0.52	0.0811356	9.86e-10
SSTVSPPPYYVPTVYGFK	T3	TGME49_268810	0.31	0.108392	8.22e-12
SSPAPSSPGSQR	S7	TGME49_268990	0.42	0.142102	3.19e-09
AASSPLALGSLFR	S4	TGME49_269075	0.6	0.0506099	3.44e-10
INPSTGGESPSR	S9	TGME49_269160	0.6	0.108273	1.05e-07
AMGSGSQVGNR	S6	TGME49_269180	0.5	0.193532	5.24e-07
LFIASPSSR	S5	TGME49_269290	0.56	0.0540851	1.4e-10
SKPLNPYATPFVPR	S1	TGME49_269350	0.64	0.136588	2.32e-06
HPSLHSNNAPVAGEAR	S3	TGME49_269350	0.44	0.136171	5.02e-09
QPSALLLPVNSPSK	S11	TGME49_269350	0.66	0.104293	6.19e-07
QPSALLLPVNSPSK	S11	TGME49_269350	0.28	0.106663	2.6e-12
SVSSTSENTGEPSNEYSLPR	S17	TGME49_269350	0.55	0.147102	2.4e-07
KGDENSLSPTQQTHLLQTTLLALSR	S8	TGME49_269350	0.47	0.0601793	1.79e-11
RGSDNVCTHGR	S3	TGME49_269350	0.1	0.373414	3.19e-12
SVSSTSENTGEPSNEYSLPR	S6	TGME49_269350	0.28	0.152543	3.98e-11
KSNSPLAYDNSSK	S4	TGME49_269350	0.51	0.0400588	2.88e-12
KFSHSSPDHR	S6	TGME49_269350	0.36	0.173691	2.03e-09
LPSPSQNLHLSQK	S3	TGME49_269350	0.64	0.0986918	2.37e-07
HHPDSSTQLTTSQR	S6	TGME49_269350	0.36	0.215729	1.32e-08
HHPDSSTQLTTSQR	T10	TGME49_269350	0.59	0.147759	9.75e-07
HPSLHSNNAPVAGEAR	S3	TGME49_269350	0.38	0.314247	4.72e-07
SNSPLAYDNSSK	S3	TGME49_269350	0.5	0.156721	9.76e-08
KSNSPLAYDNSSK	S4	TGME49_269350	0.49	0.038222	1.01e-12
KSNSPLAYDNSSK	S4	TGME49_269350	0.48	0.103377	1.7e-09
SNSPLAYDNSSKK	S3	TGME49_269350	0.38	0.0486103	1.75e-13
SNSPLAYDNSSKK	S3	TGME49_269350	0.55	0.167735	7.12e-07
LPSPSQNLHLSQK	S3	TGME49_269350	0.56	0.0398015	1.23e-11
SNSPLAYDNSSK	S3	TGME49_269350	0.62	0.105178	2.14e-07
VHSVSHAGPGEAGPSVYSLPSGTR	S3	TGME49_269365	0.66	0.193893	6.61e-05
RTLSPIPVSTHGCEK	S4	TGME49_269365	0.48	0.0961688	9.92e-10
STSPQQPPLIESR	S3	TGME49_269365	0.62	0.0551245	1.02e-09
VLHSGASPGASEGSGVAK	S7	TGME49_269365	0.5	0.0671141	1e-10
SPEGAGTPEVFK	T7	TGME49_269365	0.65	0.0244927	5.23e-12
SPEGAGTPEVFK	S1	TGME49_269365	0.4	0.124074	5.23e-10
ADNAPTAQIVSSPHPQYAAMSK	S11	TGME49_269365	0.46	0.0551868	6.49e-12
YTCPHSAPAIQGSDQGK	S13	TGME49_269365	0.64	0.114054	7.85e-07
TLSPIPVSTHGCEK	S3	TGME49_269365	0.35	0.0933915	1.25e-11
VLTHAANPPVSSNGGTNK	S12	TGME49_269365	0.65	0.116338	1.06e-06
PATTVSPASGAPAR	S6	TGME49_269365	0.66	0.214037	0.0001368
MVTVSEEENQSPVASDVVR	S5	TGME49_269365	0.58	0.101347	3.26e-08
STSPQQPPLIESR	S3	TGME49_269365	0.66	0.0594632	8.86e-09
GQGPAASPYSASFGIK	S7	TGME49_269410	0.55	0.120192	5.69e-08
GQGPAASPYSASFGIK	S7	TGME49_269410	0.53	0.154647	1.96e-07
RAPDASTPPGQSAADETPR	T7	TGME49_269460	0.38	0.04919	2.1e-13
ESPSASPGTSSPIR	S11	TGME49_269630	0.33	0.0914678	5.44e-12
ASASLSPR	S6	TGME49_269760	0.58	0.129743	2.79e-07
TAVGTASPNHAR	S7	TGME49_269910	0.6	0.0818688	1.25e-08
MHGDEAQTQPNDDSPAHMPK	S14	TGME49_270230	0.48	0.222834	8.37e-07
TAAAPPGSPLGAAR	S8	TGME49_270230	0.59	0.0940508	2.59e-08
SFPSPFVDIMPR	S4	TGME49_270280	0.66	0.107542	9.47e-07
GGESIFGGK	S4	TGME49_270560	0.61	0.0849668	2.41e-08
QLSDVSPK	S6	TGME49_270580	0.61	0.0447947	1.35e-10
SEDYLNFASPK	S9	TGME49_270595	0.59	0.129823	4e-07
STSPLNAQPDTMETASEASEK	S3	TGME49_270595	0.66	0.0931267	2.77e-07
KTPSSDLLPSTSR	T2	TGME49_270595	0.52	0.0848516	1.56e-09
TVCEASPMR	S6	TGME49_270595	0.66	0.247288	0.0003902
KTPSSDLLPSTSR	S4	TGME49_270595	0.46	0.165925	3.52e-08
GRGDEQEDSETTASGCPVHCAK	S9	TGME49_270595	0.54	0.106221	1.46e-08
TVCEASPMR	S6	TGME49_270595	0.39	0.186892	9.69e-09
RQGQETPVEGHSR	T6	TGME49_270595	0.61	0.12597	5.05e-07
SLTSSDVPR	S1	TGME49_270710	0.58	0.0334195	5.25e-12
ALSASPLSTQAVAK	S5	TGME49_270790	0.61	0.100764	8.84e-08
APAPFGSPLSASNK	S7	TGME49_270900	0.64	0.100369	2.17e-07
GGGTPSLHEPAR	S6	TGME49_270920	0.61	0.107638	1.6e-07
AASLPSSSNVK	S3	TGME49_271100	0.52	0.0897156	2.25e-09
SAFDETLSHSPSMVLALK	S10	TGME49_271120	0.65	0.0312001	3.3e-11
SSSPSAPSSCTR	S3	TGME49_271145	0.6	0.151354	1.45e-06
RTDLDTGNCIISGSPAK	S14	TGME49_271190	0.66	0.0569873	5.65e-09
AVSPAEHALDGMGFLGK	S3	TGME49_271190	0.62	0.0623631	3.4e-09
SPGSHFSQVFGR	S1	TGME49_271190	0.25	0.133333	4.12e-12
TDLDTGNCIISGSPAK	S13	TGME49_271190	0.65	0.0103093	4.51e-15
NFSAFSPSSSSLSEK	S6	TGME49_271370	0.6	0.0633431	1.76e-09
NFSAFSPSSSSLSEK	S6	TGME49_271370	0.66	0.0459664	9.49e-10
DASSSLLSGSLSTLGR	S10	TGME49_271380	0.45	0.0296296	3.26e-14
ILSSILQHPTDEK	S3	TGME49_271380	0.63	0.196411	3.02e-05
DASSSLLSGSLSTLGR	S3	TGME49_271380	0.47	0.0718172	8.16e-11
EKQTSSCLPNTGAAASAR	T4	TGME49_271380	0.63	0.148174	3.23e-06
TQTLPSSAK	T3	TGME49_271380	0.65	0.0360769	1.24e-10
EGAQASSPSSSFSFVR	S6	TGME49_271430	0.57	0.107543	4.05e-08
AVETLPTFSR	T7	TGME49_272200	0.52	0.0863146	1.34e-09
NSSSPYGFGEGCCK	S4	TGME49_272200	0.25	0.174891	4.36e-11
SICGTPMYTAPEVLR	S1	TGME49_272200	0.56	0.034708	3.96e-12
DSSASPSPSVKSPGGNESR	S7,S12	TGME49_272200	0.49	0.1843	2.63e-07
NSSSPYGFGEGCCK	S4	TGME49_272200	0.33	0.253128	1.4e-08
AVETLPTFSR	S9	TGME49_272200	0.5	0.0418845	2.86e-12
DSSASPSPSVK	S5	TGME49_272200	0.39	0.0929286	4.34e-11
ALQTSFTTIHR	T4	TGME49_272280	0.55	0.0492696	4.33e-11
SPQDYLSPSSR	S7	TGME49_272550	0.65	0.073983	2.89e-08
TRSFFENQAK	S3	TGME49_272600	0.58	0.0676639	1.44e-09
ASSLFSPR	S6	TGME49_272600	0.28	0.0538812	8.93e-15
ALSAFSLGSPGSAR	S9	TGME49_272640	0.62	0.0447275	1.86e-10
GLVSSFSPPR	S7	TGME49_272890	0.29	0.0642824	7.06e-14
GLVSSFSPPRK	S7	TGME49_272890	0.58	0.0689655	1.79e-09
APLGSTASSNAVAVR	S8	TGME49_273370	0.58	0.0571429	4.51e-10
EKFDRSQDR	S6	TGME49_273460	0.49	0.218317	9.71e-07
SSPSAVNSVLR	S2	TGME49_273690	0.52	0.0150448	1.46e-15
STGKSNQITITNDKGR	T2	TGME49_273760	0.65	0.139271	3.89e-06
STGKSNQITITNDKGR	S5	TGME49_273760	0.4	0.151623	2.98e-09
SLSKEDSDFLQNAIR	S3	TGME49_273905	0.51	0.0958755	2.89e-09
ISSFSAPQSPLSSSCR	S9	TGME49_274010	0.64	0.208754	5.98e-05
VVSAVLLR	S3	TGME49_274010	0.61	0.155058	2.96e-06
QAVSSSPNHGSGK	S6	TGME49_274190	0.53	0.172793	4.34e-07
RYSSVQEPQAK	S3	TGME49_275440	0.42	0.118704	8.26e-10
TADAASSMTTPR	T10	TGME49_275480	0.65	0.150425	8.97e-06
AWTAGASNR	S7	TGME49_275650	0.48	0.0616846	3.33e-11
AAKSPGSSAAQWR	S4	TGME49_275650	0.58	0.0598565	6.05e-10
HLITHAPEK	T4	TGME49_275660	0.56	0.0714286	1.24e-09
RPSPGSLGK	S3	TGME49_275680	0.59	0.0571997	5.87e-10
TSPVPIANPAK	S2	TGME49_275680	0.53	0.033875	1.2e-12
LVYSPSALER	Y3	TGME49_275680	0.34	0.137987	1.96e-10
LHLHSIR	S5	TGME49_276140	0.3	0.0581656	4.84e-14
SFAELLK	S1	TGME49_276155	0.41	0.0948122	9.54e-11
SQSPDISAPFAPK	S3	TGME49_276220	0.64	0.0658808	9.26e-09
SAPYSSSTPPSNR	T8	TGME49_277070	0.59	0.0988297	4.27e-08
KSSPLQAASPR	S3,S9	TGME49_277710	0.64	0.0835467	6.71e-08
DVPKHSPGFFGLR	S6	TGME49_277760	0.44	0.0662617	1.51e-11
ASTLKQTPSSR	T7	TGME49_277790	0.63	0.135458	1.58e-06
SGSSSFLPGSGGATFK	S3	TGME49_277790	0.57	0.0506019	9.85e-11
ESASDMHAEVSPTALSQR	S11	TGME49_277940	0.39	0.180172	9.05e-09
VHALTGLSPAR	S8	TGME49_277990	0.58	0.0484297	1.16e-10
ATEGRPSSIGVSSPADR	S13	TGME49_278060	0.49	0.0611567	4.12e-11
TASLANR	S3	TGME49_278110	0.52	0.0559588	4.62e-11
YSSFPYYR	S3	TGME49_278180	0.4	0.0378953	3.94e-14
MTTLDHESPSPR	S8	TGME49_278470	0.48	0.0979021	1.07e-09
GASPSSHAVGSSLLVPSSPAAVK	S3	TGME49_278630	0.6	0.0847584	2.05e-08
GIFGSLSSVYSR	S8	TGME49_278630	0.56	0.0493785	5.9e-11
MAVTLTEQSHPTSGK	T4	TGME49_278660	0.64	0.0348349	6.12e-11
STKSPGVFPTFSVAAIPPR	S4	TGME49_278830	0.44	0.123295	2.2e-09
SFLSQSSMRPAGNVLASGK	S4	TGME49_278870	0.52	0.118279	1.75e-08
KASTIAQLK	T4	TGME49_278870	0.46	0.0754336	8.15e-11
ASTIAQLK	T3	TGME49_278870	0.59	0.027524	1.54e-12
SFLSQSSMRPAGNVLASGK	S7	TGME49_278870	0.46	0.139578	1.2e-08
SFLSQSSMRPAGNVLASGK	S7	TGME49_278870	0.5	0.0592336	4.56e-11
SFLSQSSMRPAGNVLASGK	S4	TGME49_278870	0.63	0.0535744	1.33e-09
GDMGAGASYSGYTPSHESFMSPK	S21	TGME49_279320	0.54	0.120633	4.75e-08
NGSSLSPSPR	S4	TGME49_279320	0.62	0.0542118	8.6e-10
LSPDASPR	S6	TGME49_280390	0.65	0.00759276	4.92e-16
GSQSPTSPGSQR	S4	TGME49_280390	0.57	0.14109	3.38e-07
ISLGSPVR	S5	TGME49_280390	0.15	0.0687452	2.2e-16
LLANPPVSTQGDRESPASPR	S18	TGME49_280390	0.66	0.0591975	7.03e-09
TESLFPTSK	S3	TGME49_280500	0.55	0.0934688	7.34e-09
SLTDNSPPVQK	T3	TGME49_280540	0.63	0.0581295	2.63e-09
SLTSKLQSFTGNK	S4	TGME49_280610	0.41	0.0863378	4.23e-11
FQSPDSLER	S3	TGME49_280660	0.25	0.17781	4.97e-11
GACSSTCGVSPGGR	S10	TGME49_280660	0.35	0.178685	1.8e-09
TPSGPGLLTPLR	T9	TGME49_280660	0.64	0.0817827	4.51e-08
LPQASERSPR	S5	TGME49_280660	0.54	0.502721	0.001526
TLSLQPQSPR	S3	TGME49_280660	0.59	0.0239697	5.41e-13
QFGSRDSILLAPSSSR	S4	TGME49_280700	0.62	0.0407261	1.15e-10
EDGFGSTGASGRPPWVGR	S6	TGME49_280700	0.51	0.0620054	8.15e-11
LSPSSFDAR	S2	TGME49_280700	0.38	0.0895272	2.48e-11
ETEPPDGYSISPSLR	S9	TGME49_281400	0.63	0.0923282	8.07e-08
SSLSPASGR	S4	TGME49_281400	0.12	0.298204	2.39e-12
RLPSFSLVCLNK	S4	TGME49_281400	0.29	0.111539	5.29e-12
TSCEGGETPRPSAACR	T8	TGME49_281400	0.38	0.104236	6.96e-11
SPGLSPPLR	S1	TGME49_281400	0.5	0.146788	4.74e-08
WAAGTSPAAR	S6	TGME49_281400	0.64	0.0366377	9.87e-11
WAAGTSPAAR	T5	TGME49_281400	0.66	0.113951	1.14e-06
ATDSDGVDGTPQAAPEIK	T10	TGME49_281400	0.59	0.0627577	1.06e-09
SPGLSPPLR	S5	TGME49_281400	0.49	0.0645363	5.86e-11
ASVSPASPSSR	S7	TGME49_281420	0.66	0.0466641	1.03e-09
LASSFFLEK	S3	TGME49_281440	0.51	0.111158	7.26e-09
GQMSPEDSLGR	S4	TGME49_281440	0.66	0.0225598	4.27e-12
AQAAQDAKSPQLGIR	S9	TGME49_281490	0.5	0.040581	1.93e-12
RQYTLDTHEVDIQHER	T4	TGME49_281520	0.56	0.144776	2.81e-07
EGKSPSAYR	S4	TGME49_281545	0.36	0.133215	2.88e-10
LLMANSSTFEK	S6	TGME49_281545	0.58	0.107646	6.97e-08
LLMANSSTFEK	T8	TGME49_281545	0.56	0.125019	1.06e-07
DASPLWTK	S3	TGME49_281640	0.58	0.129836	3e-07
VPSGFSPTQNASPHEMR	S6	TGME49_281980	0.65	0.0324336	4.64e-11
LSALESGQAK	S6	TGME49_282090	0.59	0.0508197	1.98e-10
YLTEKEFVLPGGMSA	T3	TGME49_282230	0.38	0.118068	1.8e-10
SASKPNLHWLQQHSACAK	S3	TGME49_282230	0.42	0.0609447	4.55e-12
YALTKVQTESSK	T4	TGME49_282230	0.6	0.00781333	2.2e-16
TISGTQFR	S3	TGME49_282230	0.25	0.027027	2.2e-16
SASKPNLHWLQQHSACAK	S3	TGME49_282230	0.52	0.0691081	3.06e-10
DGASSVPHSHTSQSPR	S14	TGME49_283520	0.45	0.169915	3.97e-08
FAPHLSPGACLR	S6	TGME49_283840	0.64	0.0416667	2.43e-10
AAISPPPASPQGLRPDLSADLLR	S9	TGME49_283840	0.53	0.0353553	1.95e-12
LLSGSVEGK	S5	TGME49_283840	0.57	0.0263067	5.37e-13
TLASPFSK	S4	TGME49_283840	0.48	0.0850736	3.48e-10
ILDPWSLSPEKK	S8	TGME49_283840	0.32	0.0496633	2.56e-14
SGSEEQWR	S3	TGME49_284050	0.61	0.174007	6.36e-06
SPSALASSTASVVTLYVPGR	S1	TGME49_284050	0.61	0.195622	1.47e-05
FVSCSAGCCLQHSPR	S13	TGME49_284530	0.65	0.0549099	3.58e-09
GPFFLVDDDSPSK	S10	TGME49_284530	0.22	0.0688021	4.72e-15
SAALIHQSTLVR	T9	TGME49_284560	0.53	0.157319	2.76e-07
GGRSPEAPAASQR	S4	TGME49_285210	0.64	0.231522	0.0001281
SVEAAPLSPR	S8	TGME49_285210	0.39	0.103576	1.16e-10
AASPHLFHSPSR	S3,S9	TGME49_285445	0.59	0.0749998	5.03e-09
AASLPVPLPVR	S3	TGME49_285470	0.61	0.156817	3.11e-06
TPDAVDASPRVHTPEPAGGASGVR	S8,T13	TGME49_285710	0.53	0.1842	9.35e-07
FGFSVSPR	S6	TGME49_285780	0.36	0.0803956	4.25e-12
AATAASPCGR	S6	TGME49_286030	0.56	0.194982	3.4e-06
GAASPGGGPPVSSFK	S4	TGME49_286160	0.47	0.0941035	6.53e-10
AFPGASFDRLETPQEAR	T12	TGME49_286160	0.54	0.0983789	8.24e-09
APLSPELPSR	S4	TGME49_286160	0.64	0.0643421	7.07e-09
SETFPHSAR	T3	TGME49_286230	0.6	0.037153	2.63e-11
SSASFFSSR	S4	TGME49_286270	0.47	0.121502	4.93e-09
GSLSAGSMPK	S4	TGME49_286720	0.12	0.153244	7.1e-15
GSLSAGSMPK	S7	TGME49_286720	0.23	0.104509	2.47e-13
GNPLLMSTMMPQLSTMDR	S7	TGME49_286720	0.46	0.13479	7.9e-09
ASLTNGVLQVHVPKETPTQPPAIR	T16	TGME49_286720	0.59	0.119439	1.63e-07
GNPLLMSTMMPQLSTMDR	S7	TGME49_286720	0.22	0.126865	6.3e-13
FYHQHFNSAAPFMR	S8	TGME49_286720	0.66	0.0505051	2.26e-09
ASLTNGVLQVHVPKETPTQPPAIR	T18	TGME49_286720	0.5	0.113137	7.03e-09
GSLSAGSMPK	S7	TGME49_286720	0.62	0.062737	2.75e-09
GSLSAGSMPK	S4	TGME49_286720	0.38	0.0194523	2.2e-16
GNPLLMSTMMPQLSTMDR	S7	TGME49_286720	0.38	0.0787005	7.42e-12
GSLSAGSMPK	S2	TGME49_286720	0.39	0.024383	8.63e-16
GSLSAGSMPK	S2	TGME49_286720	0.49	0.0688467	1.03e-10
KVWTGTDPDNAEACEFK	T4	TGME49_286750	0.47	0.152864	2.63e-08
KMSLLEEELR	S3	TGME49_286750	0.33	0.0447214	1.72e-14
QALNKTSCFSGATPPPQK	T6	TGME49_286750	0.52	0.142909	8.02e-08
TSCFSGATPPPQK	S5	TGME49_286750	0.41	0.137334	2.04e-09
MSLLEEELR	S2	TGME49_286750	0.15	0.132522	1.99e-14
QALNKTSCFSGATPPPQK	T6	TGME49_286750	0.3	0.138797	4.08e-11
TSCFSGATPPPQK	T8	TGME49_286750	0.52	0.119961	2.42e-08
LLEVAPLRSHR	S9	TGME49_286778	0.59	0.0284536	2.31e-12
QANHGTQVTGSMR	S11	TGME49_286782	0.49	0.122542	8.98e-09
QGDTSAGSVSPWGFR	S8	TGME49_287170	0.38	0.145332	1.02e-09
QGDTSAGSVSPWGFR	S10	TGME49_287170	0.65	0.112921	8.14e-07
GVGGIGGGANVSPVSYAPR	S12	TGME49_287480	0.56	0.0724138	1.39e-09
GDSVSSTSAVASPTQSSAVAAGQR	S12	TGME49_287480	0.63	0.217379	5.3e-05
GDNASLLSSPR	S9	TGME49_287480	0.61	0.0726677	6.78e-09
GGTGVALQVGR	T3	TGME49_287980	0.46	0.248204	9.65e-07
FPSPAQLSR	S3	TGME49_288190	0.55	0.0406312	8.73e-12
AQALRDNSMTTYMVSK	S8	TGME49_288380	0.51	0.347627	4.68e-05
DNSMTTYMVSK	S3	TGME49_288380	0.35	0.0617862	3.81e-13
DNSMTTYMVSK	S3	TGME49_288380	0.4	0.0166667	2.2e-16
AQALRDNSMTTYMVSK	S8	TGME49_288380	0.58	0.0815394	5.85e-09
AQALRDNSMTTYMVSK	S8	TGME49_288380	0.52	0.0364958	1.45e-12
DNSMTTYMVSK	S3	TGME49_288380	0.58	0.0255551	7.39e-13
DNSMTTYMVSK	S3	TGME49_288380	0.53	0.0385597	4e-12
DNSMTTYMVSK	S3	TGME49_288380	0.41	0.0456198	3.12e-13
QSVASSPFLEALR	S2	TGME49_288380	0.58	0.0971575	2.79e-08
AQALRDNSMTTYMVSK	S8	TGME49_288380	0.53	0.0618718	1.69e-10
AQALRDNSMTTYMVSK	S8	TGME49_288380	0.43	0.0490276	9.45e-13
KHSEFISFPIELAVEK	S3	TGME49_288380	0.61	0.0700413	5.67e-09
DNSMTTYMVSK	S3	TGME49_288380	0.49	0.0966531	1.27e-09
AQALRDNSMTTYMVSK	S8	TGME49_288380	0.52	0.138607	6.1e-08
LPSPVTSAR	S3	TGME49_288475	0.64	0.102358	2.82e-07
AGSSGVPLQQALSVGK	S13	TGME49_288600	0.66	0.131039	4.29e-06
KTLQDASPGRDSR	S7	TGME49_288700	0.54	0.105773	1.32e-08
KPSPGSSSFR	S3	TGME49_288940	0.59	0.0323396	6.15e-12
IVEAHTPETGGSLR	T6	TGME49_288945	0.47	0.143201	1.88e-08
GNGANDPSVSDSSPSVK	S13	TGME49_289010	0.62	0.149007	2.81e-06
LQVVPTMGASTTSTR	S10	TGME49_289050	0.63	0.11379	4.6e-07
LQVVPTMGASTTSTR	S10	TGME49_289050	0.63	0.097194	1.63e-07
GWSAVDQHLKLSPER	S12	TGME49_289080	0.63	0.0210526	8.43e-13
TAGGLSPHK	S6	TGME49_289080	0.43	0.100049	2.54e-10
ASVTNYSPSK	S7	TGME49_289240	0.61	0.0930537	5.93e-08
RNSWHFQK	S3	TGME49_289240	0.4	0.0183747	2.2e-16
AQQLAATPASAR	T7	TGME49_289290	0.66	0.0923858	2.94e-07
AQQLAATPASAR	T7	TGME49_289290	0.66	0.0702739	3.6e-08
SLLGVSPQQK	S6	TGME49_289310	0.39	0.119588	3.26e-10
SLLGVSPQQK	S6	TGME49_289310	0.62	0.0676423	6.46e-09
AQHVLLSQDTRTR	S7,T12	TGME49_289320	0.59	0.115887	1.33e-07
SASQEGRSISAETSGEHAAEK	S3	TGME49_289330	0.62	0.208938	3.25e-05
RDGSGGSSPQASLR	S4	TGME49_289330	0.66	0.0535236	3.32e-09
LAQLSPPSPLLPEAR	S8	TGME49_289330	0.52	0.163926	2.6e-07
SSLPSLEK	S2	TGME49_289360	0.62	0.166434	6.03e-06
SFSPSLASR	S3	TGME49_289570	0.55	0.180471	1.16e-06
ASAENRSHPATGQPK	T11	TGME49_289710	0.51	0.0928295	1.75e-09
DASVLGISGGSPSEVPGSFAR	S11	TGME49_289730	0.61	0.104285	1.16e-07
VMGLVESPASVR	S7	TGME49_289740	0.64	0.0922523	1.21e-07
ASTPQHADGEVSTLAFLLK	T3	TGME49_289740	0.61	0.260886	0.0001058
TSPTASSTSDPSVGAGSPGER	S2	TGME49_289820	0.59	0.156336	1.31e-06
ANSSSPFEEPEGHSPADAGK	S14	TGME49_289890	0.46	0.0938015	4.95e-10
ANGTHSLPS	S6	TGME49_289930	0.66	0.0996028	5.07e-07
ECVSAATSTVSPAKR	S11	TGME49_289980	0.46	0.117697	2.43e-09
YYSIFHK	S3	TGME49_290200	0.32	0.144171	1.25e-10
AAGSTVDLEDDSK	S4	TGME49_290310	0.58	0.0225805	2.65e-13
TSQASPHQLQSPR	S11	TGME49_290620	0.59	0.131947	4.38e-07
HALMNLHSR	S8	TGME49_290660	0.64	0.0407009	1.72e-10
QLAALGFGSIAEVTPSAVTK	T14	TGME49_290670	0.51	0.132018	3.49e-08
SHSASSLR	S3	TGME49_290960	0.24	0.215644	1.03e-10
SPDTAASPVLR	S7	TGME49_290960	0.57	0.0562523	2.67e-10
AGTVGLKLSPVAGDQQQQPTWMGR	S9	TGME49_290960	0.47	0.170803	6.99e-08
ASGLPLGAACSSPESEK	S12	TGME49_290960	0.38	0.111648	1.3e-10
LASLSESLPK	S3	TGME49_291180	0.5	0.0546107	2.37e-11
LDVLPPPLLPALSGR	S13	TGME49_291180	0.38	0.0613916	1.18e-12
DAPPVSGRSPR	S6	TGME49_291180	0.58	0.0973108	3.03e-08
ATLGSEVLSGPR	S5	TGME49_291180	0.64	0.0572243	3.26e-09
RSPFGPYSQDFSR	S2	TGME49_291330	0.61	0.0318631	1.03e-11
AAPSDAQLSPTSRPEVSPK	S17	TGME49_291590	0.52	0.135982	5.62e-08
AAPSDAQLSPTSRPEVSPK	S9	TGME49_291590	0.37	0.149271	8.96e-10
AAPSDAQLSPTSRPEVSPK	S9,S17	TGME49_291590	0.63	0.180205	1.55e-05
DACSPQAGLHR	S4	TGME49_291620	0.62	0.111534	2.53e-07
GTGDSSPLWGVAK	S6	TGME49_291620	0.27	0.0975031	8.18e-13
NTTPVPASEHVSR	T2	TGME49_291950	0.59	0.072082	3.29e-09
SGVSSPPHPSSSSTSSSSPPTSSSASSTFVSSR	S5	TGME49_291980	0.62	0.21156	3.94e-05
VDSACSASPTKK	S8	TGME49_291980	0.55	0.205955	3.09e-06
GSASPAGAAAWR	S4	TGME49_291980	0.51	0.0091832	2.2e-16
ETSPSAYIR	S3	TGME49_292055	0.63	0.040083	1.43e-10
SAASPPSQRPSPR	S4,S11	TGME49_292055	0.63	0.138706	1.95e-06
AVQMLSGGK	S6	TGME49_292080	0.66	0.11992	1.68e-06
AVQMLSGGK	S6	TGME49_292080	0.56	0.066873	6.35e-10
QTASTAGSAQPATGSR	S4	TGME49_292120	0.55	0.103124	1.9e-08
FSSSPSFSR	S4	TGME49_292200	0.37	0.00851936	2.2e-16
AAWNVEAEHSGDKR	S10	TGME49_292235	0.47	0.13985	1.67e-08
GQGACTSTASPDSSR	S10	TGME49_292235	0.41	0.0742245	1.22e-11
ASSSDGLASSGSR	S3	TGME49_292235	0.64	0.114215	6.35e-07
HAASSPLSLCR	S5	TGME49_293000	0.65	0.103412	5.18e-07
IFPSGSGAAAPASPDGK	S13	TGME49_293000	0.64	0.0471994	6.1e-10
LSPMRPLGPFGESPGDGR	S2	TGME49_293000	0.62	0.139213	1.68e-06
LSPSDLPVLAQSLSPPAR	S14	TGME49_293480	0.48	0.0926256	8.2e-10
AHGLSSNSSPR	S9	TGME49_293670	0.53	0.0523869	3.49e-11
AHGLSSNSSPR	S8	TGME49_293670	0.33	0.0606061	1.72e-13
VSINEASTIK	T8	TGME49_293690	0.62	0.0522778	7.72e-10
YGSNSYYYAHAPLPGAQQQGDVK	S3	TGME49_293860	0.56	0.103799	2.3e-08
YGSNSYYYAHAPLPGAQQQGDVK	S3	TGME49_293860	0.44	0.0646791	1.34e-11
GLSLVAQSSK	S3	TGME49_294250	0.66	0.0588985	7.64e-09
DSMADSPASSESPAGPQK	S12	TGME49_294360	0.6	0.111441	1.46e-07
SGSSVSAHGAQMVSPGFAR	S3	TGME49_294550	0.59	0.123403	2.51e-07
FALISPSENHSR	S5	TGME49_294585	0.64	0.132706	1.86e-06
YFASMESSSSR	S8	TGME49_294585	0.41	0.0420885	1.25e-13
LESLTSQK	S3	TGME49_294585	0.46	0.0403713	5.16e-13
YFASMESSSSR	S7	TGME49_294585	0.51	0.0842516	8.34e-10
HLPPPLQVTGFSTTGNFSPR	S18	TGME49_294585	0.53	0.072163	4.64e-10
FALISPSENHSR	S5	TGME49_294585	0.63	0.05312	1.38e-09
WGLRSEGDK	S5	TGME49_294620	0.22	0.115252	4.2e-13
KTGSAGASPVHGAGR	S8	TGME49_294640	0.49	0.0899999	9.62e-10
TGSAGASPVHGAGR	S7	TGME49_294640	0.48	0.124902	9.05e-09
LGSEGAGR	S3	TGME49_294710	0.28	0.154072	3.74e-11
QGVSPVPGGVEVSR	S4	TGME49_294720	0.6	0.13214	5.29e-07
SLQSSPCKNPSR	S5	TGME49_294785	0.32	0.125923	4.85e-11
GYVASDSKNDPAK	S7	TGME49_294800	0.34	0.111782	3.28e-11
GKTLVEALDTMEAPK	T3	TGME49_294800	0.33	0.0408163	6.37e-15
FEKESSEMGK	S6	TGME49_294800	0.38	0.0576588	7.66e-13
GYVASDSKNDPAK	S5	TGME49_294800	0.51	0.103342	4.71e-09
GKTLVEALDTMEAPK	T3	TGME49_294800	0.57	0.0783306	4.09e-09
MDSCNYSEDR	S3	TGME49_294800	0.48	0.164118	6.09e-08
STNMSWYK	T2	TGME49_294800	0.61	0.0405586	6.82e-11
STNMSWYK	S5	TGME49_294800	0.45	0.0665662	2.25e-11
NGYSPVIDCHTAHIACK	S4	TGME49_294800	0.61	0.108802	1.62e-07
ESSEMGK	S3	TGME49_294800	0.65	0.216529	0.0001127
STTTGHLIYK	T3	TGME49_294800	0.51	0.136371	3.9e-08
TIEKFEKESSEMGK	S9	TGME49_294800	0.53	0.0353553	1.95e-12
EGSYGSMSR	S6	TGME49_294820	0.38	0.0627052	1.46e-12
EVPSALPGLSTETPR	T13	TGME49_294820	0.43	0.0299892	1.82e-14
TPSPLVTGENENTPSR	S3,T13	TGME49_294820	0.54	0.127873	7.51e-08
DGTASSNPSGDAHPK	S5	TGME49_294820	0.2	0.172338	2.58e-12
LVNHAYTR	T7	TGME49_294820	0.49	0.0613215	3.77e-11
RHSLGEGGGAGTSPR	T12	TGME49_294820	0.45	0.0749513	5.62e-11
EGSYGSMSR	S8	TGME49_294820	0.22	0.155563	4.13e-12
ASKPLSTDETSGAVLNK	S6	TGME49_294820	0.65	0.0584705	5.06e-09
TPSPLVTGENENTPSR	S3,S15	TGME49_294820	0.64	0.125872	1.29e-06
AISETAGPASTEGGRTPVAGHHHGSYTK	T16	TGME49_294820	0.37	0.028489	1.71e-15
TPSPLVTGENENTPSR	S3,S15	TGME49_294820	0.42	0.141568	3.46e-09
STSLPHR	S1	TGME49_294820	0.54	0.161968	3.71e-07
EGSYGSMSR	S6	TGME49_294820	0.16	0.0564809	2.2e-16
TPSPLVTGENENTPSR	S3	TGME49_294820	0.6	0.0675911	3.42e-09
TGTTFLQNLMSTDPSNR	T3	TGME49_294820	0.59	0.139092	5.71e-07
DISKSVAANTGLTIHR	S3	TGME49_294820	0.66	0.123322	2.08e-06
TPSPLVTGENENTPSR	S3	TGME49_294820	0.65	0.0571984	3.95e-09
TGSGATPSGGAATR	S8	TGME49_294820	0.48	0.0589256	2.06e-11
ISSSGDSPTSLTPASAAAGEAAK	S4	TGME49_294820	0.62	0.155252	3.58e-06
VVQVITTVAKDSR	S12	TGME49_294820	0.66	0.104046	6.08e-07
ATSGALVSAGLAAGR	S8	TGME49_294820	0.39	0.0189521	2.2e-16
NSNTSNSITDSSHSVQR	S7	TGME49_294820	0.41	0.0693736	8.88e-12
TYVTTNSQIIR	S7	TGME49_294820	0.6	0.0319196	7.27e-12
TPVAGHHHGSYTK	S10	TGME49_294820	0.54	0.0316709	9.02e-13
LAVKPTGKVEGLAR	T6	TGME49_294820	0.53	0.0982421	5.95e-09
ASKPLSTDETSGAVLNK	S6	TGME49_294820	0.39	0.0215657	3.09e-16
TGSGATPSGGAATR	T1	TGME49_294820	0.62	0.0275623	4.05e-12
EGSYGSMSR	S3	TGME49_294820	0.3	0.0222222	2.2e-16
HSLGEGGGAGTSPRTVRTPR	T15,T18	TGME49_294820	0.19	0.124329	1.7e-13
MALTPGALSCFDETANSTEK	T4	TGME49_294820	0.42	0.147513	4e-09
LSSALEVK	S3	TGME49_294820	0.38	0.162221	2.52e-09
DISKSVAANTGLTIHR	S5	TGME49_294820	0.59	0.083891	1.05e-08
DGTASSNPSGDAHPK	S6	TGME49_294820	0.43	0.305188	1.61e-06
TPSPLVTGENENTPSR	T13	TGME49_294820	0.4	0.122355	4.7e-10
MALTPGALSCFDETANSTEK	T4	TGME49_294820	0.3	0.14215	5.36e-11
TGSGATPSGGAATR	S3	TGME49_294820	0.48	0.125075	7.93e-09
EKTKPLLIGAVK	T3	TGME49_294820	0.55	0.103642	1.91e-08
TRTGSGATPSGGAATR	T3,S5	TGME49_294820	0.56	0.101015	1.93e-08
GISNELGTR	T8	TGME49_294820	0.35	0.0862418	5.9e-12
LVNHAYTR	T7	TGME49_294820	0.5	0.190102	4.55e-07
ISSSGDSPTSLTPASAAAGEAAK	S7	TGME49_294820	0.34	0.0546667	1.04e-13
GAISNLVLRPQAFASR	S15	TGME49_294820	0.66	0.0988463	5.16e-07
HTLSPATAVGKPLSQSVADQMHK	S4	TGME49_294820	0.57	0.0666769	9.94e-10
HSLGEGGGAGTSPR	T11	TGME49_294820	0.41	0.0497245	6.46e-13
TSGIMGSNDR	S2	TGME49_294820	0.44	0.0672502	1.84e-11
ISSSGDSPTSLTPASAAAGEAAK	S7,T12	TGME49_294820	0.62	0.160211	4.7e-06
TPSSMLEGLQK	S3	TGME49_294820	0.45	0.0333741	7.61e-14
TSGIMGSNDR	S2	TGME49_294820	0.57	0.139015	3.12e-07
GEGLGSIVMK	S6	TGME49_294820	0.64	0.100184	2.47e-07
TGSGATPSGGAATR	T6	TGME49_294820	0.39	0.136307	8.51e-10
ISSSGDSPTSLTPASAAAGEAAK	T12	TGME49_294820	0.24	0.183471	3.27e-11
SASFVSVGPEPVVPSTTDASAK	S1	TGME49_294820	0.61	0.110397	1.69e-07
ISSSGDSPTSLTPASAAAGEAAK	S7,S10	TGME49_294820	0.34	0.160872	5.27e-10
EGSYGSMSR	S8	TGME49_294820	0.4	0.0341519	2.05e-14
RHSLGEGGGAGTSPR	S3,S13	TGME49_294820	0.25	0.0839241	8.46e-14
TPSPLVTGENENTPSR	S3	TGME49_294820	0.58	0.0552027	2.86e-10
SASFVSVGPEPVVPSTTDASAK	S3	TGME49_294820	0.59	0.0577102	5.6e-10
LVNHAYTR	T7	TGME49_294820	0.49	0.0932365	1.18e-09
RHSLGEGGGAGTSPR	S3	TGME49_294820	0.45	0.0497505	1.78e-12
TSGIMGSNDR	S2	TGME49_294820	0.63	0.121895	7.79e-07
EGSYGSMSR	S3	TGME49_294820	0.42	0.0802995	3.93e-11
ERSLEEGQHGQEELIFHR	S3	TGME49_294820	0.64	0.175825	1.91e-05
LQLPQTPTSCELGFR	T6	TGME49_294820	0.62	0.169444	7.97e-06
APVEDGVDTVENEASETITPTAK	T19	TGME49_294820	0.58	0.101347	3.26e-08
SVHSVLLVDYAGGHR	S4	TGME49_294820	0.51	0.099098	3.48e-09
TPSSMLEGLQK	S3	TGME49_294820	0.19	0.514482	9.27e-09
AHQATLDGGEASSPSR	S13	TGME49_294860	0.48	0.100709	1.71e-09
RPAPSVESVSPK	S10	TGME49_294930	0.5	0.194671	4.78e-07
EAFSAANEAGEADEK	S4	TGME49_295310	0.66	0.153503	1.16e-05
AVSQPAVSSSTAASAAPASAASPSPAETQR	T28	TGME49_295340	0.49	0.841065	0.008079
FQSHGNMGDKTEGWAPNLGMPR	S3	TGME49_295360	0.62	0.137758	1.55e-06
HTAGLLGGTSGHR	T9	TGME49_295400	0.35	0.0527637	1.2e-13
GLLSPVSR	S4	TGME49_295610	0.38	0.0901993	2.73e-11
ESGSSSPPFWGASTGPR	S5	TGME49_295650	0.3	0.111111	7.2e-12
ASLASDFDNAAK	S5	TGME49_295650	0.63	0.0162981	1.03e-13
AASPAVSCLR	S3	TGME49_295650	0.62	0.0510045	6.13e-10
QPPSPGFLPPGR	S4	TGME49_295650	0.59	0.139208	6.85e-07
EQSIFER	S3	TGME49_295650	0.42	0.104307	2.55e-10
ASPKPLPHK	S2	TGME49_295658	0.6	0.0290554	3.83e-12
GLSSAFYGLGSR	S3	TGME49_295710	0.38	0.120193	2.17e-10
SPTSQGNNASAVCR	S1	TGME49_295710	0.61	0.107986	1.9e-07
SPAGFYLHGGSPLR	S11	TGME49_295710	0.57	0.111632	5.43e-08
GLVGAASNFFR	S7	TGME49_295710	0.63	0.0705908	1.13e-08
LPSGTQPASLGSPLASSR	S12	TGME49_295710	0.56	0.0302407	1.53e-12
GLSSAFYGLGSR	S11	TGME49_295710	0.61	0.120353	3.55e-07
SPTSQGNNASAVCR	S1	TGME49_295710	0.65	0.107393	6.43e-07
HQAGAAGAESHPSREAR	S10	TGME49_295710	0.59	0.137307	4.99e-07
TLLEGVSPTPSALHR	T9	TGME49_297080	0.66	0.0338135	7.96e-11
TSQEAGGASPQHPPR	S9	TGME49_297220	0.43	0.133042	2.45e-09
DSPTACTESPVPTSPR	S2	TGME49_297420	0.55	0.116921	5.11e-08
SPGEPAPAGLGR	S1	TGME49_297420	0.42	0.170093	1.33e-08
SPSLPSQLK	S3	TGME49_297520	0.58	0.0964071	2.73e-08
SPPELHASSSLLR	S10	TGME49_297520	0.56	0.0167363	1.27e-14
LPFPSTSHLFGSYPPAGSPSSR	S18	TGME49_297520	0.55	0.0635621	3.09e-10
ELVSPAR	S4	TGME49_297520	0.45	0.303071	3.15e-06
ELVSPARK	S4	TGME49_297520	0.51	0.238763	3.54e-06
SPSLPSQLK	S1	TGME49_297520	0.64	0.172537	1.39e-05
KGDSAGSNFASLWR	S4	TGME49_297720	0.65	0.0468209	7.43e-10
NETGNNELATPALER	T10	TGME49_297850	0.63	0.112636	4.92e-07
AGSPGGLSR	S3	TGME49_298630	0.48	0.0294628	8.24e-14
KQQQQQPKSPSVVTR	S9	TGME49_299020	0.45	0.113312	1.45e-09
STSSTEGSSGYMSPAESLR	S13	TGME49_299020	0.51	0.125511	2.04e-08
KADTLTAVMEK	T4	TGME49_299180	0.65	0.0443419	5.04e-10
VAASPVGSEVSPSDEEGK	S4	TGME49_299810	0.48	0.203419	4.15e-07
SASPGPLTSPATGYGESPEAGASAETR	S3	TGME49_300120	0.55	0.126413	7.62e-08
TAPCASPEKVR	S6	TGME49_300330	0.59	0.172236	3.26e-06
LSSETQTNKSAR	S10	TGME49_301210	0.58	0.185596	3.92e-06
ALFESPAK	S5	TGME49_301222	0.63	0.0546796	1.61e-09
GLAGLFEGSPR	S9	TGME49_301270	0.46	0.093904	4.81e-10
YLSPGVEK	S3	TGME49_301270	0.63	0.0960982	1.19e-07
VVTTALPGGTTSPASR	S12	TGME49_301410	0.55	0.113621	3.67e-08
SALQSPSR	S5	TGME49_304630	0.59	0.171576	3.5e-06
LSSSISPLR	S6	TGME49_304630	0.59	0.0995508	5.02e-08
DVCQNSPSAAR	S6	TGME49_304630	0.61	0.0546448	7.59e-10
KPAYPSPGASASVK	S6	TGME49_304650	0.55	0.0167266	7.94e-15
GASPAGGEGLPGSQLPVRPSLACGAPGDK	S3	TGME49_304650	0.36	0.125482	1.94e-10
ASLGNQVLPLAVK	S2	TGME49_304730	0.35	0.0903508	8.56e-12
ASLGNQVLPLAVK	S2	TGME49_304730	0.5	0.0758547	2.84e-10
SSFSGLSPAAR	S7	TGME49_304955	0.57	0.100027	2.73e-08
TSPGSAPSPSSR	S8	TGME49_305180	0.54	0.0956043	6.35e-09
LFITALTVAAK	T4	TGME49_305330	0.54	0.0747808	8.78e-10
EGYHNQASSPTER	S9	TGME49_305790	0.37	0.028489	1.71e-15
GSPQGAAEPTENSFADK	S2	TGME49_305790	0.53	0.192232	1.25e-06
GSPQGAAEPTENSFADK	S2	TGME49_305790	0.62	0.0876275	4.78e-08
EPMKSPQYPR	S5	TGME49_305790	0.59	0.153514	1.18e-06
EYLLEGSGTQGAFK	S7	TGME49_305850	0.55	0.0747993	1.39e-09
ADIKNSFSEK	S6	TGME49_305850	0.25	0.116248	1.19e-12
QVLSGTTYLHK	S4	TGME49_305860	0.66	0.120633	2.37e-06
KLGSGAYGEVLLCK	S4	TGME49_305860	0.5	0.141141	4.61e-08
HALTGALGNMK	T4	TGME49_305860	0.48	0.0837841	3.32e-10
LMLTYEPSKR	S8	TGME49_305860	0.62	0.153994	4.02e-06
HALTGALGNMK	T4	TGME49_305860	0.65	0.0388643	2.32e-10
AYSLFAAPAR	S3	TGME49_306020	0.37	0.0951408	3.01e-11
GSSLPDLEAR	S3	TGME49_306020	0.63	0.149607	4.32e-06
SGYMAELPGPVAQQK	S1	TGME49_306020	0.58	0.161738	1.42e-06
VTIVLPSNR	S7	TGME49_306050	0.32	0.0833333	1.52e-12
RIVVSPGTK	S5	TGME49_306400	0.61	0.169181	4.81e-06
IVVSPGTK	S4	TGME49_306400	0.57	0.0496215	9.4e-11
SSSFAADAQR	S2	TGME49_306410	0.49	0.0899999	9.62e-10
QVLGAGLGSPR	S9	TGME49_306460	0.57	0.0450307	5.07e-11
TSSSTPFSSASSPTHAGSPK	S12	TGME49_306540	0.66	0.220262	0.0001669
TSSSTPFSSASSPTHAGSPK	S8,S18	TGME49_306540	0.49	0.0827606	3.85e-10
MHAIDAKPQCLLVSPTSR	S14	TGME49_306540	0.53	0.0931564	3.64e-09
TSSSTPFSSASSPTHAGSPK	S12,S18	TGME49_306540	0.51	0.184352	4.9e-07
IASSPSSSSSSSSAPSDR	S4	TGME49_306660	0.52	0.0797752	7.74e-10
GAGVIGASPSSPAASGAPGK	S11	TGME49_306660	0.65	0.0641237	9.04e-09
MEDTAQSTPTTAVSAK	S14	TGME49_306895	0.65	0.145795	5.49e-06
FLALSSIPR	S5	TGME49_306910	0.64	0.128531	1.63e-06
VVGSGSFGK	S6	TGME49_307640	0.63	0.0330535	2.61e-11
VVGSGSFGK	S4	TGME49_307640	0.5	0.0274584	8.47e-14
KRPTTEDILNSPAIR	S11	TGME49_307640	0.62	0.0481262	3.61e-10
AASVAALAEDR	S3	TGME49_307990	0.56	0.0305331	1.27e-12
KGGGLFSGGEK	S7	TGME49_308060	0.5	0.0925634	1.65e-09
SSLSSTSPSSLR	S5	TGME49_308060	0.51	0.0497763	1.4e-11
KPGSPGPQDSFGAK	S4	TGME49_308060	0.56	0.110848	4.3e-08
HTASGGEEDEFQGAGDVADEPR	S4	TGME49_308890	0.55	0.228948	7.33e-06
SHSSLYNK	S3	TGME49_308920	0.5	0.0728527	2.06e-10
SAPASAIVSAGGLR	S1	TGME49_308960	0.61	0.0320382	9.71e-12
FWDGHSGGGAK	S6	TGME49_309040	0.64	0.0298174	1.74e-11
NGGCGSSTPTTTPGFK	T8	TGME49_309040	0.6	0.143087	9.43e-07
HGSPAGSSALASTAGGK	S3	TGME49_309040	0.51	0.110919	8.25e-09
SPAAAPFSR	S8	TGME49_309050	0.64	0.10692	4.25e-07
VSQVSVAGER	S5	TGME49_309100	0.65	0.0806703	7.21e-08
YAPAAASPSHLVK	S7	TGME49_309140	0.57	0.0862919	7.36e-09
ASSPEQKEPQPSAADQR	S3	TGME49_309220	0.37	0.645333	7.95e-05
AFGSPFPSSASK	S4	TGME49_309770	0.42	0.0445422	3.58e-13
NTPVESPCSR	S6	TGME49_309770	0.64	0.12436	1.14e-06
SGEMNLNFPK	S1	TGME49_310030	0.55	0.0466551	3.51e-11
ASTVSAATTPR	T9	TGME49_310130	0.54	0.0562446	8.73e-11
AGSNPYGR	S3	TGME49_310160	0.57	0.641382	0.01116
AADFSPDSR	S5	TGME49_310270	0.63	0.0783543	2.23e-08
SGALPSSPSK	S9	TGME49_310280	0.35	0.0943396	1.34e-11
SGALPSSPSK	S7	TGME49_310280	0.48	0.0769202	1.61e-10
GTLIYSGNEK	S6	TGME49_310440	0.31	0.16455	2.59e-10
MRSFANDIPNK	S3	TGME49_310670	0.36	0.0835913	5.81e-12
SFANDIPNK	S1	TGME49_310670	0.23	0.177709	2.08e-11
MRSFANDIPNK	S3	TGME49_310670	0.55	0.0686669	6.77e-10
MRSFANDIPNK	S3	TGME49_310670	0.43	0.0735413	2.41e-11
MRSFANDIPNK	S3	TGME49_310670	0.44	0.0336251	7.29e-14
LSSSPCPAK	S4	TGME49_310720	0.44	0.134322	4.36e-09
ASFHGSSEGSTEGSAEGR	S14	TGME49_310802	0.62	0.162729	5.89e-06
HSQGSSLGASPQLPGDAFQAGPVTPAK	S10	TGME49_310900	0.62	0.115417	3.54e-07
GAAESPLGCFR	S5	TGME49_310900	0.31	0.0941401	2.56e-12
QGSPVEASAGAAAPSLQESSR	S3	TGME49_310900	0.51	0.14479	6.96e-08
GSPFPAGGR	S2	TGME49_310900	0.66	0.0978364	3.49e-07
FGHLLSPR	S6	TGME49_310900	0.57	0.0782409	3.05e-09
DASSNSTSTDAGGNVKSPAFK	S17	TGME49_310900	0.66	0.122626	2.15e-06
GASSATEGGDGKADGSPLHAQDVSDSSR	S16	TGME49_311060	0.58	0.158371	1.13e-06
EAGTQPIPASPLR	S10	TGME49_311250	0.56	0.104995	2.27e-08
AGTLHDAGSEQGSR	S9	TGME49_311250	0.6	0.153049	2.02e-06
VSPTGSALGLAFGPTLEK	S2	TGME49_311625	0.31	0.101297	4.22e-12
EAERGDSPLLR	S7	TGME49_311650	0.65	0.101273	3.37e-07
TAPGQQGLASPER	S10	TGME49_311650	0.52	0.244428	4.85e-06
TAPGQQGLASPER	S10	TGME49_311650	0.64	0.0930725	1.51e-07
LKGPLHAPQSPGR	S10	TGME49_311650	0.53	0.11976	2.65e-08
GPLHAPQSPGRR	S8	TGME49_311650	0.4	0.263787	2.24e-07
VLSPHQK	S3	TGME49_311755	0.63	0.149839	3.92e-06
ESSSSSSPLSSSSAR	S7	TGME49_311905	0.57	0.115404	8.41e-08
QGSEQPRSLAEQR	S8	TGME49_312050	0.61	0.155909	2.41e-06
TGMQLSPVK	S6	TGME49_312280	0.61	0.0396214	5.23e-11
RGSRSPHYGR	S3,S5	TGME49_312530	0.12	0.492456	1.42e-10
QQSAALLSAVALASPSSK	S14	TGME49_312590	0.66	0.0763111	5.22e-08
ESLVQASPAAK	S7	TGME49_312820	0.64	0.114054	7.85e-07
RDASFECGVK	S4	TGME49_312930	0.43	0.0883883	9.47e-11
DASFECGVK	S3	TGME49_312930	0.49	0.081699	4e-10
DVSSLLSSPGSFSEATR	S11	TGME49_313060	0.56	0.0653669	6.58e-10
TMYNASQSAKSDVEKK	S11	TGME49_313080	0.45	0.124466	2.85e-09
TMYNASQSAKSDVEKK	S11	TGME49_313080	0.5	0.178396	2.43e-07
TMYNASQSAKSDVEK	S11	TGME49_313080	0.47	0.162692	5.49e-08
TMYNASQSAKSDVEK	S11	TGME49_313080	0.46	0.12676	4.86e-09
TMYNASQSAKSDVEK	S11	TGME49_313080	0.32	0.187682	1.03e-09
FTPAGAAAASAQSSFKDK	S14	TGME49_313080	0.61	0.0245722	1.16e-12
AHAVSASSPVPVLK	S7	TGME49_313180	0.62	0.0440974	2.15e-10
ETAGEETGFGK	T7	TGME49_313180	0.61	0.0880176	3.07e-08
SPPLSSSSSFAFR	S9	TGME49_313220	0.62	0.130896	1.04e-06
LSPSCQNPLLLEHLR	S2	TGME49_313220	0.55	0.168244	8.37e-07
DGMAASSPLCAR	S7	TGME49_313220	0.52	0.145983	8.84e-08
SPPLSSSSSFAFR	S1	TGME49_313220	0.54	0.0785659	1.55e-09
RVSPEDIVK	S3	TGME49_313230	0.46	0.0461646	1.4e-12
GSPSASAGPENQGGAAPHTHAR	S2	TGME49_313270	0.6	0.174531	4.29e-06
QGDRGSPSASAGPENQGGAAPHTHAR	S6	TGME49_313270	0.52	0.304285	2.72e-05
EARPTTPPALDQR	T6	TGME49_313360	0.54	0.115721	3.09e-08
ASSHGGAMR	S3	TGME49_313400	0.44	0.0857275	1.27e-10
SLSSLGSGSFASLLSGR	S7	TGME49_313670	0.57	0.0775678	3.68e-09
AVGSLGAASK	S4	TGME49_313725	0.62	0.0251639	2.56e-12
YGSSSFSRER	S5,S7	TGME49_314055	0.62	0.038222	5.54e-11
SVSFASFHHSPR	S6	TGME49_314055	0.65	0.145739	5.89e-06
REQTSSPSSSPSTTASSGR	S6	TGME49_314100	0.47	0.25377	1.32e-06
REQTSSPSSSPSTTASSGR	S6,S8	TGME49_314100	0.44	0.142812	5.69e-09
EQTSSPSSSPSTTASSGR	S5	TGME49_314100	0.52	0.179973	4.83e-07
AFSGLFDR	S3	TGME49_314100	0.55	0.104622	1.84e-08
EQTSSPSSSPSTTASSGR	S9	TGME49_314100	0.29	0.102902	3.01e-12
KAFSGLFDR	S4	TGME49_314100	0.31	0.07995	7.25e-13
SHGSALSADLSPK	S11	TGME49_314370	0.54	0.134599	9.08e-08
SPSTFLADPTGR	S1	TGME49_314390	0.49	0.0477775	5.96e-12
SSASSSAAAPGGRTPER	T14	TGME49_314390	0.35	0.0571429	2.21e-13
SSASSSAAAPGGRTPER	S6	TGME49_314390	0.53	0.305324	3.49e-05
TCSAPHAASASPTSGPK	S11	TGME49_314540	0.59	0.125954	2.94e-07
EGAVSPASVR	S5	TGME49_314840	0.51	0.0668024	1.36e-10
YVSCFAGSPSLR	S8	TGME49_314875	0.59	0.185406	5.3e-06
SGLSASVASLGR	S4	TGME49_314900	0.61	0.132325	7.1e-07
THSGEDEPGPK	S3	TGME49_315560	0.64	0.0563892	2.4e-09
YAALVEKESK	S9	TGME49_315690	0.62	0.0871595	3.82e-08
TQGTSGDPGSETGNSPSSK	S15	TGME49_315810	0.54	0.181271	8.53e-07
TQGTSGDPGSETGNSPSSK	S15	TGME49_315810	0.62	0.0883294	4.92e-08
TQGTSGDPGSETGNSPSSK	S15	TGME49_315810	0.64	0.151978	5.61e-06
GPGASVSGALPAK	S7	TGME49_315860	0.62	0.0870178	3.63e-08
AFSPSIPLSAR	S3	TGME49_315950	0.52	0.241591	4.15e-06
VVTHATSPLASSR	S7	TGME49_315950	0.58	0.0352252	9.52e-12
THPHSASQDPSAPPGADSSSR	S5	TGME49_316470	0.53	0.286623	2e-05
LASEKETASSPCK	S10	TGME49_316520	0.24	0.261987	5.07e-10
GANAEEAGLSPLSR	S10	TGME49_316650	0.62	0.040945	1.07e-10
GEAESPQSFEEK	S5	TGME49_316650	0.6	0.141506	1.07e-06
MESANQTTASSAQLR	S3	TGME49_317705	0.49	0.0902712	8.87e-10
KPSPGDEMTGGHSK	S3	TGME49_317720	0.65	0.0624384	7.31e-09
KPSPGDEMTGGHSK	S3	TGME49_317720	0.56	0.102014	2.16e-08
QSTAAFNEK	T3	TGME49_317720	0.56	0.238486	1.39e-05
HVSPQPPSSSSR	S3	TGME49_318140	0.47	0.0504739	4.53e-12
DQYGNVMTPK	T8	TGME49_318140	0.66	0.105014	6.79e-07
GNIVDAELLPNDGSGSPKDK	S16	TGME49_318140	0.63	0.0819224	3.53e-08
TSGSSGDHVGGAGMSAAEGSGSSSR	S22	TGME49_318160	0.56	0.181445	1.9e-06
KVSPGKTELGATDVLCVNTIR	S3	TGME49_318310	0.46	0.160732	3.17e-08
KVSPGKTELGATDVLCVNTIR	S3	TGME49_318310	0.41	0.130963	1.3e-09
AGPLSPLK	S5	TGME49_318350	0.6	0.121856	3.14e-07
SASGVGGPR	S3	TGME49_318440	0.6	0.168667	4.08e-06
SGSSSLQNSIFGK	S3	TGME49_318570	0.62	0.0641518	3.95e-09
SSSAFSSFGDK	S2	TGME49_318570	0.51	0.0591855	5.63e-11
KSGSSSLQNSIFGK	S4	TGME49_318570	0.54	0.0635533	2.59e-10
MFDTKGSNPAFASTR	S7	TGME49_318570	0.5	0.148675	6.72e-08
SSSAFSSFGDK	S1	TGME49_318570	0.31	0.0822646	1.13e-12
SGSSSLQNSIFGK	S3	TGME49_318570	0.4	0.0970543	7.96e-11
HVQSFIDKFR	S4	TGME49_318710	0.2	1.39e-16	2.2e-16
HVQSFIDK	S4	TGME49_318710	0.42	0.0704273	1.38e-11
TGFSPVEATK	S4	TGME49_318770	0.38	0.0347826	1.32e-14
AQTAGAADVSSPGSR	S11	TGME49_318770	0.62	0.062303	3.49e-09
MQTSLSSLPR	S4	TGME49_319510	0.61	0.102246	9.94e-08
SPVEYSSPER	S7	TGME49_319530	0.63	0.0819224	3.53e-08
SPVEYSSPER	S6	TGME49_319530	0.4	0.0950146	6.98e-11
ASKSPGPLAPSR	S4	TGME49_319590	0.63	0.119016	7.26e-07
SSASISSPSSTPQK	S7	TGME49_319720	0.37	0.0669461	1.5e-12
SSASISSPSSTPQK	T11	TGME49_319720	0.39	0.146355	1.62e-09
TGAASTQAGSDAATMNSTR	S5	TGME49_319850	0.43	0.193586	4.72e-08
GDYYGGYGPGSSSGGPQSDR	S18	TGME49_319850	0.57	0.192994	3.86e-06
ELAAASSPR	S6	TGME49_319880	0.22	0.117166	3.29e-13
SSSLLQGGGK	S3	TGME49_319910	0.46	0.0626846	1.93e-11
GPAAPTQPSFSSFGCPRPSPPR	S11	TGME49_320000	0.35	0.125369	1.04e-10
HESPENGASAALFEGVEEK	S3	TGME49_320010	0.63	0.111896	4.66e-07
LAAETGASPR	S8	TGME49_320100	0.49	0.0547945	1.45e-11
YKQSELVDGDK	S4	TGME49_320500	0.5	0.0264111	5.96e-14
GSSVHPGDDMSER	S3	TGME49_320500	0.66	0.0808081	9.19e-08
LYSYSGAPSNLVK	S3	TGME49_320500	0.61	0.0904882	4.77e-08
SISDELSR	S1	TGME49_320500	0.39	0.0378995	3.67e-14
STQPLIWGSK	S9	TGME49_320500	0.4	0.131762	9.45e-10
DVRPVLGCFSSSGVK	S12	TGME49_320690	0.54	0.121335	4.64e-08
DVTAGGQSPGGPR	T3	TGME49_320750	0.66	0.138908	6.39e-06
TLHQNGDCGAGSPR	S12	TGME49_321340	0.45	0.122347	3.08e-09
AEEGLGVSPLR	S8	TGME49_321340	0.57	0.0424182	2.42e-11
APSPATCAAFEALVSR	S3	TGME49_321340	0.44	0.101639	4.44e-10
AVKSGTVDFK	S4	TGME49_321400	0.63	0.0617032	3.91e-09
SGTVDFK	S1	TGME49_321400	0.33	0.0906101	4.63e-12
LAALFTQHQTQEETPQK	T6	TGME49_321400	0.48	0.0878603	5.38e-10
GGTETLGEESPAQGVIGGGQGR	S10	TGME49_321410	0.65	0.124445	1.92e-06
LAPQQPPFSASSPLSDLSR	S12	TGME49_321410	0.64	0.0940418	1.46e-07
LFIGSIPR	S5	TGME49_321500	0.42	0.114407	6.87e-10
ASSSSASSPLSK	S8	TGME49_321540	0.66	0.0586025	8.27e-09
