# Supplementary material for: Comparative Phosphoproteomic Analysis of Sporulated Oocysts and Tachyzoites of Toxoplasma gondii Reveals Stage-Specific Patterns
Source: Molecules. 2022 Feb 2;27(3):1022. doi: 10.3390/molecules27031022 (PMC8839046; doi:10.3390/molecules27031022)
Supplement: Supplementary file 1 [file molecules-27-01022-s001.zip › Table S3.xlsx]

## Sheet: PSY_vs_T
Interaction	corr_val	p_val
S8GFS8_S5_1 (interacts with) A0A125YN74_T5_1	1	0
S8GFS8_S5_1 (interacts with) A0A125YP59_S5_1	1	0
S8GFS8_S5_1 (interacts with) A0A125YUG9_S5_1	1	0
S8GFS8_S5_1 (interacts with) A0A125YUJ3_S3_1	1	0
S8GFS8_S5_1 (interacts with) S8F7Z1_S6_1	1	0
S8GFS8_S5_1 (interacts with) S8F7Z1_S8_1	1	0
S8GFS8_S5_1 (interacts with) S8FB26_T4_1	1	0
S8GFS8_S5_1 (interacts with) S8G9N8_S15_1	1	0
S8GFS8_S5_1 (interacts with) S8GHA6_S10_1	1	0
S8GFS8_S5_1 (interacts with) A0A125YK67_S5_1	0.999994	0.00225717
S8GFS8_S5_1 (interacts with) S8F3I3_S3_1	0.999994	0.00225717
S8GFS8_S5_1 (interacts with) S8F3I3_S5_1	0.999994	0.00225717
S8GFS8_S5_1 (interacts with) S8FBK3_S4_1	0.999994	0.00225717
S8GFS8_S5_1 (interacts with) S8EZA8_S17_1	0.999994	0.00226655
S8GFS8_S5_1 (interacts with) A0A125YS25_S6_1	0.999975	0.00450498
S8GFS8_S5_1 (interacts with) S8GDJ8_S10_1	0.999975	0.00450498
S8GFS8_S5_1 (interacts with) S8GJL0_S3_1	0.999975	0.00450498
S8GFS8_S5_1 (interacts with) A0A125YQ84_S4_1	0.999975	0.0045425
S8GFS8_S5_1 (interacts with) A0A125YYL4_S4_1	0.999975	0.0045425
S8GFS8_S5_1 (interacts with) S8F4P1_S2_1	0.999975	0.0045425
S8GFS8_S5_1 (interacts with) S8GD61_S23_1	0.999975	0.0045425
S8GFS8_S5_1 (interacts with) A0A125YGM1_T12_1	0.999944	0.00674345
S8GFS8_S5_1 (interacts with) S8EYM8_S9_1	0.999944	0.00674345
S8GFS8_S5_1 (interacts with) S8F082_S7_1	0.999944	0.00674345
S8GFS8_S5_1 (interacts with) S8G9G7_S10_1	0.999944	0.00674345
S8GFS8_S5_1 (interacts with) S8G9G7_S4_1	0.999944	0.00674345
S8GFS8_S5_1 (interacts with) S8GDQ5_S5_1	0.999944	0.00674345
S8GFS8_S5_1 (interacts with) S8GIF7_S5_1	0.999942	0.00682785
S8GFS8_S5_1 (interacts with) S8GIV8_S26_1	0.999942	0.00682785
S8GFS8_S5_1 (interacts with) S8F246_S12_1	0.999901	0.00897258
S8GFS8_S5_1 (interacts with) S8GHQ1_S3_1	0.999901	0.00897258
S8GFS8_S5_1 (interacts with) S8ES43_S3_1	0.999845	0.0111924
S8GFS8_S5_1 (interacts with) S8EXA0_S3_1	0.999845	0.0111924
S8GFS8_S5_1 (interacts with) S8EZL6_S29_1	0.999845	0.0111924
S8GFS8_S5_1 (interacts with) S8FEP1_T12_1	0.999845	0.0111924
S8GFS8_S5_1 (interacts with) S8FFI1_S11_1	0.999839	0.0114268
S8GFS8_S5_1 (interacts with) A0A125YU28_S4_2	0.999839	0.0114268
S8GFS8_S5_1 (interacts with) S8EW26_S2_1	0.999778	0.0134029
S8GFS8_S5_1 (interacts with) S8F4P7_S3_1	0.999778	0.0134029
S8GFS8_S5_1 (interacts with) S8F6P8_S4_1	0.999778	0.0134029
S8GFS8_S5_1 (interacts with) S8G746_S12_1	0.999778	0.0134029
S8GFS8_S5_1 (interacts with) S8GDQ5_S6_1	0.999778	0.0134029
S8GFS8_S5_1 (interacts with) S8G9V3_S13_1	0.999767	0.0137405
S8GFS8_S5_1 (interacts with) S8EVP7_S4_1	0.9997	0.0156042
S8GFS8_S5_1 (interacts with) S8EVP7_S5_1	0.9997	0.0156042
S8GFS8_S5_1 (interacts with) S8EVP7_S7_1	0.9997	0.0156042
S8GFS8_S5_1 (interacts with) S8F3I3_T8_1	0.9997	0.0156042
S8GFS8_S5_1 (interacts with) S8GCY7_S17_1	0.9997	0.0156042
S8GFS8_S5_1 (interacts with) S8GHA6_S3_1	0.9997	0.0156042
S8GFS8_S5_1 (interacts with) A0A125YQ84_S1_1	0.999609	0.0177962
S8GFS8_S5_1 (interacts with) A0A125YSN3_S6_1	0.999609	0.0177962
S8GFS8_S5_1 (interacts with) A0A125YZI4_S9_1	0.999609	0.0177962
S8GFS8_S5_1 (interacts with) S8EXT8_S3_1	0.999609	0.0177962
S8GFS8_S5_1 (interacts with) S8GB91_S6_1	0.999609	0.0177962
S8GFS8_S5_1 (interacts with) S8F1Y1_T7_1	0.999583	0.0183961
S8GFS8_S5_1 (interacts with) S8F519_S9_1	0.999583	0.0183961
S8GFS8_S5_1 (interacts with) S8GAZ0_S7_1	0.999508	0.0199789
S8GFS8_S5_1 (interacts with) S8GDQ5_S22_1	0.999508	0.0199789
S8GFS8_S5_1 (interacts with) A0A125YIE5_S9_1	0.999395	0.0221525
S8GFS8_S5_1 (interacts with) A0A125YVL1_S3_1	0.999395	0.0221525
S8GFS8_S5_1 (interacts with) A0A125YW80_S7_1	0.999395	0.0221525
S8GFS8_S5_1 (interacts with) S8EZC4_S4_1	0.999395	0.0221525
S8GFS8_S5_1 (interacts with) S8F0D8_S6_1	0.999395	0.0221525
S8GFS8_S5_1 (interacts with) S8F1A2_S3_1	0.999395	0.0221525
S8GFS8_S5_1 (interacts with) S8F3K1_S6_1	0.999395	0.0221525
S8GFS8_S5_1 (interacts with) S8G8G9_S3_1	0.999395	0.0221525
S8GFS8_S5_1 (interacts with) S8GDQ5_S4_1	0.999395	0.0221525
S8GFS8_S5_1 (interacts with) A0A125YUJ3_S2_2	0.999395	0.0221525
S8GFS8_S5_1 (interacts with) S8F0D8_S4_2	0.999395	0.0221525
S8GFS8_S5_1 (interacts with) S8F8Q1_S3_2	0.999395	0.0221525
S8GFS8_S5_1 (interacts with) A0A125YL38_S11_1	0.999342	0.0230897
S8GFS8_S5_1 (interacts with) S8F7G4_S4_1	0.999342	0.0230897
S8GFS8_S5_1 (interacts with) S8GPB1_S4_1	0.999342	0.0230897
S8GFS8_S5_1 (interacts with) S8EZB5_T8_1	0.999271	0.0243169
S8GFS8_S5_1 (interacts with) S8G0I2_S14_1	0.999271	0.0243169
S8GFS8_S5_1 (interacts with) S8G0I2_S15_1	0.999271	0.0243169
S8GFS8_S5_1 (interacts with) S8GB66_S14_1	0.999201	0.0254507
S8GFS8_S5_1 (interacts with) S8GEQ1_S9_1	0.999201	0.0254507
S8GFS8_S5_1 (interacts with) A0A125YVD7_S4_1	0.999136	0.026472
S8GFS8_S5_1 (interacts with) S8EQQ8_S3_1	0.999136	0.026472
S8GFS8_S5_1 (interacts with) S8F7G4_S14_1	0.999136	0.026472
S8GFS8_S5_1 (interacts with) S8FAR3_S4_1	0.999136	0.026472
S8GFS8_S5_1 (interacts with) A0A125YY09_S5_1	0.999045	0.0278212
S8GFS8_S5_1 (interacts with) A0A125YY09_S6_1	0.999045	0.0278212
S8GFS8_S5_1 (interacts with) A0A125YY09_S8_1	0.999045	0.0278212
S8GFS8_S5_1 (interacts with) S8EY69_S6_1	0.999045	0.0278212
S8GFS8_S5_1 (interacts with) A0A125YNA3_S4_1	0.99899	0.0286181
S8GFS8_S5_1 (interacts with) A0A125YVL2_S9_1	0.99899	0.0286181
S8GFS8_S5_1 (interacts with) S8EWI7_S9_1	0.99899	0.0286181
S8GFS8_S5_1 (interacts with) S8EWX9_S19_1	0.99899	0.0286181
S8GFS8_S5_1 (interacts with) S8F4U4_T7_1	0.99899	0.0286181
S8GFS8_S5_1 (interacts with) S8FFC5_S10_1	0.99899	0.0286181
S8GFS8_S5_1 (interacts with) S8GJZ9_S16_2	0.99899	0.0286181
S8GFS8_S5_1 (interacts with) A0A125YZS7_S15_1	0.998875	0.0302012
S8GFS8_S5_1 (interacts with) S8EZ80_S3_1	0.998875	0.0302012
S8GFS8_S5_1 (interacts with) S8EZA8_S8_1	0.998875	0.0302012
S8GFS8_S5_1 (interacts with) S8F0B3_S3_1	0.998875	0.0302012
S8GFS8_S5_1 (interacts with) A0A125YQA7_S12_1	0.998833	0.030755
S8GFS8_S5_1 (interacts with) S8EZF0_S6_1	0.998833	0.030755
S8GFS8_S5_1 (interacts with) S8F0Y8_S7_1	0.998833	0.030755
S8GFS8_S5_1 (interacts with) S8F6G5_S14_1	0.998833	0.030755
S8GFS8_S5_1 (interacts with) S8GDK2_S7_1	0.998833	0.030755
S8GFS8_S5_1 (interacts with) S8GFD1_T6_1	0.998833	0.030755
S8GFS8_S5_1 (interacts with) A0A125YQN0_S6_2	0.998833	0.030755
S8GFS8_S5_1 (interacts with) A0A125YIE1_S19_1	0.99869	0.0325907
S8GFS8_S5_1 (interacts with) S8EQY1_S8_1	0.99869	0.0325907
S8GFS8_S5_1 (interacts with) S8EYC4_S7_1	0.99869	0.0325907
S8GFS8_S5_1 (interacts with) S8GQ34_S11_1	0.99869	0.0325907
S8GFS8_S5_1 (interacts with) A0A125YL40_S8_1	0.998666	0.0328829
S8GFS8_S5_1 (interacts with) A0A125YU28_S12_1	0.998666	0.0328829
S8GFS8_S5_1 (interacts with) A0A125YUK2_S6_1	0.998666	0.0328829
S8GFS8_S5_1 (interacts with) S8F0U9_S9_1	0.998666	0.0328829
S8GFS8_S5_1 (interacts with) S8F641_S12_1	0.998666	0.0328829
S8GFS8_S5_1 (interacts with) A0A125YTI6_S3_1	0.998489	0.0350016
S8GFS8_S5_1 (interacts with) A0A125YXC7_S3_1	0.998489	0.0350016
S8GFS8_S5_1 (interacts with) A0A125YY47_S11_1	0.998489	0.0350016
S8GFS8_S5_1 (interacts with) S8FBK3_S7_1	0.998489	0.0350016
S8GFS8_S5_1 (interacts with) A0A125YNR8_S3_2	0.998489	0.0350016
S8GFS8_S5_1 (interacts with) S8F0Y8_S13_1	0.998301	0.0371113
S8GFS8_S5_1 (interacts with) S8F3I3_S10_1	0.998301	0.0371113
S8GFS8_S5_1 (interacts with) S8F544_S7_1	0.998301	0.0371113
S8GFS8_S5_1 (interacts with) S8F8V9_S3_1	0.998301	0.0371113
S8GFS8_S5_1 (interacts with) S8F8V9_S6_1	0.998301	0.0371113
S8GFS8_S5_1 (interacts with) S8G6X4_S7_1	0.998301	0.0371113
S8GFS8_S5_1 (interacts with) S8GK53_T7_1	0.998301	0.0371113
S8GFS8_S5_1 (interacts with) S8EW85_S8_2	0.998301	0.0371113
S8GFS8_S5_1 (interacts with) S8GHL5_S7_2	0.998301	0.0371113
S8GFS8_S5_1 (interacts with) A0A125YSM6_T5_1	0.998275	0.0373982
S8GFS8_S5_1 (interacts with) A0A125YUC9_S2_1	0.998275	0.0373982
S8GFS8_S5_1 (interacts with) S8EWM8_T2_1	0.998275	0.0373982
S8GFS8_S5_1 (interacts with) S8EWM8_Y3_1	0.998275	0.0373982
S8GFS8_S5_1 (interacts with) A0A125YMW6_S5_2	0.998275	0.0373982
S8GFS8_S5_1 (interacts with) A0A125YG45_S8_1	0.998104	0.039212
S8GFS8_S5_1 (interacts with) S8EWP1_S16_1	0.998104	0.039212
S8GFS8_S5_1 (interacts with) S8F5U9_S4_1	0.998104	0.039212
S8GFS8_S5_1 (interacts with) S8F8A7_T6_1	0.998104	0.039212
S8GFS8_S5_1 (interacts with) A0A125YPV4_S2_1	0.998045	0.0398162
S8GFS8_S5_1 (interacts with) A0A125YWS3_S10_1	0.998045	0.0398162
S8GFS8_S5_1 (interacts with) A0A125YWS3_S9_1	0.998045	0.0398162
S8GFS8_S5_1 (interacts with) S8G1U3_S11_1	0.998045	0.0398162
S8GFS8_S10_1 (interacts with) A0A125YN74_T5_2	1	0
S8GFS8_S10_1 (interacts with) A0A125YP59_S5_2	1	0
S8GFS8_S10_1 (interacts with) A0A125YUG9_S5_2	1	0
S8GFS8_S10_1 (interacts with) A0A125YUJ3_S3_2	1	0
S8GFS8_S10_1 (interacts with) S8F7Z1_S6_2	1	0
S8GFS8_S10_1 (interacts with) S8F7Z1_S8_2	1	0
S8GFS8_S10_1 (interacts with) S8FB26_T4_2	1	0
S8GFS8_S10_1 (interacts with) S8G9N8_S15_2	1	0
S8GFS8_S10_1 (interacts with) S8GHA6_S10_2	1	0
S8GFS8_S10_1 (interacts with) A0A125YK67_S5_2	0.999994	0.00225717
S8GFS8_S10_1 (interacts with) S8F3I3_S3_2	0.999994	0.00225717
S8GFS8_S10_1 (interacts with) S8F3I3_S5_2	0.999994	0.00225717
S8GFS8_S10_1 (interacts with) S8FBK3_S4_2	0.999994	0.00225717
S8GFS8_S10_1 (interacts with) S8EZA8_S17_2	0.999994	0.00226655
S8GFS8_S10_1 (interacts with) A0A125YS25_S6_2	0.999975	0.00450498
S8GFS8_S10_1 (interacts with) S8GDJ8_S10_2	0.999975	0.00450498
S8GFS8_S10_1 (interacts with) S8GJL0_S3_2	0.999975	0.00450498
S8GFS8_S10_1 (interacts with) A0A125YQ84_S4_2	0.999975	0.0045425
S8GFS8_S10_1 (interacts with) A0A125YYL4_S4_2	0.999975	0.0045425
S8GFS8_S10_1 (interacts with) S8F4P1_S2_2	0.999975	0.0045425
S8GFS8_S10_1 (interacts with) S8GD61_S23_2	0.999975	0.0045425
S8GFS8_S10_1 (interacts with) A0A125YGM1_T12_2	0.999944	0.00674345
S8GFS8_S10_1 (interacts with) S8EYM8_S9_2	0.999944	0.00674345
S8GFS8_S10_1 (interacts with) S8F082_S7_2	0.999944	0.00674345
S8GFS8_S10_1 (interacts with) S8G9G7_S10_2	0.999944	0.00674345
S8GFS8_S10_1 (interacts with) S8G9G7_S4_2	0.999944	0.00674345
S8GFS8_S10_1 (interacts with) S8GDQ5_S5_2	0.999944	0.00674345
S8GFS8_S10_1 (interacts with) S8GIF7_S5_2	0.999942	0.00682785
S8GFS8_S10_1 (interacts with) S8GIV8_S26_2	0.999942	0.00682785
S8GFS8_S10_1 (interacts with) S8F246_S12_2	0.999901	0.00897258
S8GFS8_S10_1 (interacts with) S8GHQ1_S3_2	0.999901	0.00897258
S8GFS8_S10_1 (interacts with) S8ES43_S3_2	0.999845	0.0111924
S8GFS8_S10_1 (interacts with) S8EXA0_S3_2	0.999845	0.0111924
S8GFS8_S10_1 (interacts with) S8EZL6_S29_2	0.999845	0.0111924
S8GFS8_S10_1 (interacts with) S8FEP1_T12_2	0.999845	0.0111924
S8GFS8_S10_1 (interacts with) S8FFI1_S11_2	0.999839	0.0114268
S8GFS8_S10_1 (interacts with) A0A125YU28_S4_3	0.999839	0.0114268
S8GFS8_S10_1 (interacts with) S8EW26_S2_2	0.999778	0.0134029
S8GFS8_S10_1 (interacts with) S8F4P7_S3_2	0.999778	0.0134029
S8GFS8_S10_1 (interacts with) S8F6P8_S4_2	0.999778	0.0134029
S8GFS8_S10_1 (interacts with) S8G746_S12_2	0.999778	0.0134029
S8GFS8_S10_1 (interacts with) S8GDQ5_S6_2	0.999778	0.0134029
S8GFS8_S10_1 (interacts with) S8G9V3_S13_2	0.999767	0.0137405
S8GFS8_S10_1 (interacts with) S8EVP7_S4_2	0.9997	0.0156042
S8GFS8_S10_1 (interacts with) S8EVP7_S5_2	0.9997	0.0156042
S8GFS8_S10_1 (interacts with) S8EVP7_S7_2	0.9997	0.0156042
S8GFS8_S10_1 (interacts with) S8F3I3_T8_2	0.9997	0.0156042
S8GFS8_S10_1 (interacts with) S8GCY7_S17_2	0.9997	0.0156042
S8GFS8_S10_1 (interacts with) S8GHA6_S3_2	0.9997	0.0156042
S8GFS8_S10_1 (interacts with) A0A125YQ84_S1_2	0.999609	0.0177962
S8GFS8_S10_1 (interacts with) A0A125YSN3_S6_2	0.999609	0.0177962
S8GFS8_S10_1 (interacts with) A0A125YZI4_S9_2	0.999609	0.0177962
S8GFS8_S10_1 (interacts with) S8EXT8_S3_2	0.999609	0.0177962
S8GFS8_S10_1 (interacts with) S8GB91_S6_2	0.999609	0.0177962
S8GFS8_S10_1 (interacts with) S8F1Y1_T7_2	0.999583	0.0183961
S8GFS8_S10_1 (interacts with) S8F519_S9_2	0.999583	0.0183961
S8GFS8_S10_1 (interacts with) S8GAZ0_S7_2	0.999508	0.0199789
S8GFS8_S10_1 (interacts with) S8GDQ5_S22_2	0.999508	0.0199789
S8GFS8_S10_1 (interacts with) S8F0D8_S4_1	0.999395	0.0221525
S8GFS8_S10_1 (interacts with) A0A125YIE5_S9_2	0.999395	0.0221525
S8GFS8_S10_1 (interacts with) A0A125YVL1_S3_2	0.999395	0.0221525
S8GFS8_S10_1 (interacts with) A0A125YW80_S7_2	0.999395	0.0221525
S8GFS8_S10_1 (interacts with) S8EZC4_S4_2	0.999395	0.0221525
S8GFS8_S10_1 (interacts with) S8F0D8_S6_2	0.999395	0.0221525
S8GFS8_S10_1 (interacts with) S8F1A2_S3_2	0.999395	0.0221525
S8GFS8_S10_1 (interacts with) S8F3K1_S6_2	0.999395	0.0221525
S8GFS8_S10_1 (interacts with) S8G8G9_S3_2	0.999395	0.0221525
S8GFS8_S10_1 (interacts with) S8GDQ5_S4_2	0.999395	0.0221525
S8GFS8_S10_1 (interacts with) A0A125YUJ3_S2_3	0.999395	0.0221525
S8GFS8_S10_1 (interacts with) S8F8Q1_S3_3	0.999395	0.0221525
S8GFS8_S10_1 (interacts with) A0A125YL38_S11_2	0.999342	0.0230897
S8GFS8_S10_1 (interacts with) S8F7G4_S4_2	0.999342	0.0230897
S8GFS8_S10_1 (interacts with) S8GPB1_S4_2	0.999342	0.0230897
S8GFS8_S10_1 (interacts with) S8EZB5_T8_2	0.999271	0.0243169
S8GFS8_S10_1 (interacts with) S8G0I2_S14_2	0.999271	0.0243169
S8GFS8_S10_1 (interacts with) S8G0I2_S15_2	0.999271	0.0243169
S8GFS8_S10_1 (interacts with) S8GB66_S14_2	0.999201	0.0254507
S8GFS8_S10_1 (interacts with) S8GEQ1_S9_2	0.999201	0.0254507
S8GFS8_S10_1 (interacts with) A0A125YVD7_S4_2	0.999136	0.026472
S8GFS8_S10_1 (interacts with) S8EQQ8_S3_2	0.999136	0.026472
S8GFS8_S10_1 (interacts with) S8F7G4_S14_2	0.999136	0.026472
S8GFS8_S10_1 (interacts with) S8FAR3_S4_2	0.999136	0.026472
S8GFS8_S10_1 (interacts with) A0A125YY09_S5_2	0.999045	0.0278212
S8GFS8_S10_1 (interacts with) A0A125YY09_S6_2	0.999045	0.0278212
S8GFS8_S10_1 (interacts with) A0A125YY09_S8_2	0.999045	0.0278212
S8GFS8_S10_1 (interacts with) S8EY69_S6_2	0.999045	0.0278212
S8GFS8_S10_1 (interacts with) A0A125YNA3_S4_2	0.99899	0.0286181
S8GFS8_S10_1 (interacts with) A0A125YVL2_S9_2	0.99899	0.0286181
S8GFS8_S10_1 (interacts with) S8EWI7_S9_2	0.99899	0.0286181
S8GFS8_S10_1 (interacts with) S8EWX9_S19_2	0.99899	0.0286181
S8GFS8_S10_1 (interacts with) S8F4U4_T7_2	0.99899	0.0286181
S8GFS8_S10_1 (interacts with) S8FFC5_S10_2	0.99899	0.0286181
S8GFS8_S10_1 (interacts with) S8GJZ9_S16_3	0.99899	0.0286181
S8GFS8_S10_1 (interacts with) A0A125YZS7_S15_2	0.998875	0.0302012
S8GFS8_S10_1 (interacts with) S8EZ80_S3_2	0.998875	0.0302012
S8GFS8_S10_1 (interacts with) S8EZA8_S8_2	0.998875	0.0302012
S8GFS8_S10_1 (interacts with) S8F0B3_S3_2	0.998875	0.0302012
S8GFS8_S10_1 (interacts with) A0A125YQA7_S12_2	0.998833	0.030755
S8GFS8_S10_1 (interacts with) S8EZF0_S6_2	0.998833	0.030755
S8GFS8_S10_1 (interacts with) S8F0Y8_S7_2	0.998833	0.030755
S8GFS8_S10_1 (interacts with) S8F6G5_S14_2	0.998833	0.030755
S8GFS8_S10_1 (interacts with) S8GDK2_S7_2	0.998833	0.030755
S8GFS8_S10_1 (interacts with) S8GFD1_T6_2	0.998833	0.030755
S8GFS8_S10_1 (interacts with) A0A125YQN0_S6_3	0.998833	0.030755
S8GFS8_S10_1 (interacts with) A0A125YIE1_S19_2	0.99869	0.0325907
S8GFS8_S10_1 (interacts with) S8EQY1_S8_2	0.99869	0.0325907
S8GFS8_S10_1 (interacts with) S8EYC4_S7_2	0.99869	0.0325907
S8GFS8_S10_1 (interacts with) S8GQ34_S11_2	0.99869	0.0325907
S8GFS8_S10_1 (interacts with) A0A125YL40_S8_2	0.998666	0.0328829
S8GFS8_S10_1 (interacts with) A0A125YU28_S12_2	0.998666	0.0328829
S8GFS8_S10_1 (interacts with) A0A125YUK2_S6_2	0.998666	0.0328829
S8GFS8_S10_1 (interacts with) S8F0U9_S9_2	0.998666	0.0328829
S8GFS8_S10_1 (interacts with) S8F641_S12_2	0.998666	0.0328829
S8GFS8_S10_1 (interacts with) A0A125YTI6_S3_2	0.998489	0.0350016
S8GFS8_S10_1 (interacts with) A0A125YXC7_S3_2	0.998489	0.0350016
S8GFS8_S10_1 (interacts with) A0A125YY47_S11_2	0.998489	0.0350016
S8GFS8_S10_1 (interacts with) S8FBK3_S7_2	0.998489	0.0350016
S8GFS8_S10_1 (interacts with) A0A125YNR8_S3_3	0.998489	0.0350016
S8GFS8_S10_1 (interacts with) S8F0Y8_S13_2	0.998301	0.0371113
S8GFS8_S10_1 (interacts with) S8F3I3_S10_2	0.998301	0.0371113
S8GFS8_S10_1 (interacts with) S8F544_S7_2	0.998301	0.0371113
S8GFS8_S10_1 (interacts with) S8F8V9_S3_2	0.998301	0.0371113
S8GFS8_S10_1 (interacts with) S8F8V9_S6_2	0.998301	0.0371113
S8GFS8_S10_1 (interacts with) S8G6X4_S7_2	0.998301	0.0371113
S8GFS8_S10_1 (interacts with) S8GK53_T7_2	0.998301	0.0371113
S8GFS8_S10_1 (interacts with) S8EW85_S8_3	0.998301	0.0371113
S8GFS8_S10_1 (interacts with) S8GHL5_S7_3	0.998301	0.0371113
S8GFS8_S10_1 (interacts with) A0A125YSM6_T5_2	0.998275	0.0373982
S8GFS8_S10_1 (interacts with) A0A125YUC9_S2_2	0.998275	0.0373982
S8GFS8_S10_1 (interacts with) S8EWM8_T2_2	0.998275	0.0373982
S8GFS8_S10_1 (interacts with) S8EWM8_Y3_2	0.998275	0.0373982
S8GFS8_S10_1 (interacts with) A0A125YMW6_S5_3	0.998275	0.0373982
S8GFS8_S10_1 (interacts with) A0A125YG45_S8_2	0.998104	0.039212
S8GFS8_S10_1 (interacts with) S8EWP1_S16_2	0.998104	0.039212
S8GFS8_S10_1 (interacts with) S8F5U9_S4_2	0.998104	0.039212
S8GFS8_S10_1 (interacts with) S8F8A7_T6_2	0.998104	0.039212
S8GFS8_S10_1 (interacts with) A0A125YPV4_S2_2	0.998045	0.0398162
S8GFS8_S10_1 (interacts with) A0A125YWS3_S10_2	0.998045	0.0398162
S8GFS8_S10_1 (interacts with) A0A125YWS3_S9_2	0.998045	0.0398162
S8GFS8_S10_1 (interacts with) S8G1U3_S11_2	0.998045	0.0398162
A0A125YVN4_T3_1 (interacts with) S8F0G4_S8_1	0.998929	0.00107071
S8F5G5_T7_1 (interacts with) A0A125YTP1_T3_1	1	0
S8F5G5_T7_1 (interacts with) A0A125YXW8_S3_1	1	0
S8F5G5_T7_1 (interacts with) A0A125YY47_S6_1	1	0
S8F5G5_T7_1 (interacts with) A0A125YYD4_S10_1	1	0
S8F5G5_T7_1 (interacts with) S8EVY2_T3_1	1	0
S8F5G5_T7_1 (interacts with) S8EY57_S6_1	1	0
S8F5G5_T7_1 (interacts with) S8F524_S7_1	1	0
S8F5G5_T7_1 (interacts with) S8F8C6_S2_1	1	0
S8F5G5_T7_1 (interacts with) S8F8N1_S12_1	1	0
S8F5G5_T7_1 (interacts with) S8F8N5_S4_1	1	0
S8F5G5_T7_1 (interacts with) S8G062_S9_1	1	0
S8F5G5_T7_1 (interacts with) S8G0I2_S12_1	1	0
S8F5G5_T7_1 (interacts with) S8G0I2_S6_1	1	0
S8F5G5_T7_1 (interacts with) S8GCC6_S7_1	1	0
S8F5G5_T7_1 (interacts with) S8GDZ2_S4_1	1	0
S8F5G5_T7_1 (interacts with) S8EYT3_S3_1	1	0
S8F5G5_T7_1 (interacts with) S8GLX9_S30_1	1	0
S8F5G5_T7_1 (interacts with) A0A125YP15_S11_1	0.998706	0.00129353
S8F5G5_T7_1 (interacts with) A0A125YQG8_S6_1	0.998706	0.00129353
S8F5G5_T7_1 (interacts with) A0A125YVJ3_S3_1	0.998706	0.00129353
S8F5G5_T7_1 (interacts with) A0A125YXF8_S12_1	0.998706	0.00129353
S8F5G5_T7_1 (interacts with) S8EUC5_S3_1	0.998706	0.00129353
S8F5G5_T7_1 (interacts with) S8EVY9_S1_1	0.998706	0.00129353
S8F5G5_T7_1 (interacts with) S8EYS4_S14_1	0.998706	0.00129353
S8F5G5_T7_1 (interacts with) S8F180_S3_1	0.998706	0.00129353
S8F5G5_T7_1 (interacts with) S8F1J4_S3_1	0.998706	0.00129353
S8F5G5_T7_1 (interacts with) S8F2N2_S6_1	0.998706	0.00129353
S8F5G5_T7_1 (interacts with) S8F6K4_S13_1	0.998706	0.00129353
S8F5G5_T7_1 (interacts with) S8F6P9_S17_1	0.998706	0.00129353
S8F5G5_T7_1 (interacts with) S8F830_S16_1	0.998706	0.00129353
S8F5G5_T7_1 (interacts with) S8G1K1_S6_1	0.998706	0.00129353
S8F5G5_T7_1 (interacts with) S8GEP4_S15_1	0.998706	0.00129353
S8F5G5_T7_1 (interacts with) A0A125YS55_S15_1	0.998641	0.00135931
S8F5G5_T7_1 (interacts with) A0A125YWR9_T4_1	0.998641	0.00135931
S8F5G5_T7_1 (interacts with) S8EYS4_S10_1	0.998641	0.00135931
S8F5G5_T7_1 (interacts with) S8F1H6_S8_1	0.998641	0.00135931
S8F5G5_T7_1 (interacts with) S8F2M0_S12_1	0.998641	0.00135931
S8F5G5_T7_1 (interacts with) S8F5F2_S1_1	0.998641	0.00135931
S8F5G5_T7_1 (interacts with) S8GI40_S10_1	0.998641	0.00135931
S8F5G5_T7_1 (interacts with) A0A125YMW6_S5_1	0.998641	0.00135931
S8F5G5_T7_1 (interacts with) A0A125YH36_S7_1	0.998641	0.00135931
S8F5G5_T7_1 (interacts with) A0A125YHU1_S10_1	0.998641	0.00135931
