# Supplementary material for: Comparative Phosphoproteomic Analysis of Sporulated Oocysts and Tachyzoites of Toxoplasma gondii Reveals Stage-Specific Patterns
Source: Molecules. 2022 Feb 2;27(3):1022. doi: 10.3390/molecules27031022 (PMC8839046; doi:10.3390/molecules27031022)
Supplement: Supplementary file 1 [file molecules-27-01022-s001.zip › Table S4.xlsx]

## Sheet: PSY_vs_T
Mechismo_network
Entry name (Toxoplasma gondii)	Protein sequence	Phosphosite	Orthologue	Ortholog protein site changed to phosphoresidues	Interaction protein affected by phosphorylation	Interaction effect	Confidence	Confidence percentage	Interaction effect value
A0A125YNJ9	FQSLGVAFYR	S3	YPT7_yeast	S75	Mg++:MG_yeast	medium	enablingWeak	36.3636	3e-26
A0A125YNH2	NVVIEQPYGSPK	S10	HSP60_yeast	S67	HSP60_yeast	high	enabling	53.9773	1e-158
A0A125YH18	YPMDHDSPYTR	S7	ACTBL2_human	S204	ACTG1_human	high	disabling	92.3288	0
A0A125YH18	YPMDHDSPYTR	S7	ACTBL2_human	S204	ACTG1_human	high	disabling	92.3288	0
A0A125YH18	YPMDHDSPYTR	S7	ACTBL2_human	S204	ACTB_human	high	disabling	92.3288	0
A0A125YH18	YPMDHDSPYTR	S7	ACTBL2_human	S204	ACTB_human	high	disabling	92.3288	0
A0A125YH18	YPMDHDSPYTR	S7	ACTBL2_human	S204	ACTBL2_human	high	disabling	92.3288	0
A0A125YH18	YPMDHDSPYTR	S7	ACTBL2_human	S204	ACTBL2_human	high	disabling	92.3288	0
A0A125YH18	YPMDHDSPYTR	S7	ACTBL2_human	S204	POTEE_human	high	disabling	92.3288	0
A0A125YH18	YPMDHDSPYTR	S7	ACTBL2_human	S204	POTEE_human	high	disabling	92.3288	0
A0A125YH18	YPMDHDSPYTR	S7	ACTBL2_human	S204	POTEF_human	high	disabling	92.3288	0
A0A125YH18	YPMDHDSPYTR	S7	ACTBL2_human	S204	POTEF_human	high	disabling	92.3288	0
A0A125YH18	YPMDHDSPYTR	S7	ACTBL2_human	S204	POTEKP_human	high	disabling	92.3288	0
A0A125YH18	YPMDHDSPYTR	S7	ACTBL2_human	S204	POTEKP_human	high	disabling	92.3288	0
A0A125YH18	YPMDHDSPYTR	S7	ACTBL2_human	S204	POTEI_human	high	disabling	92.3288	0
A0A125YH18	YPMDHDSPYTR	S7	ACTBL2_human	S204	POTEI_human	high	disabling	92.3288	0
A0A125YH18	YPMDHDSPYTR	S7	ACTBL2_human	S204	POTEJ_human	high	disabling	92.3288	0
A0A125YH18	YPMDHDSPYTR	S7	ACTBL2_human	S204	POTEJ_human	high	disabling	92.3288	0
A0A125YH18	YPMDHDSPYTR	S7	ACTBL2_human	S204	DNASE1_human	high	enablingWeak	88.0886	0
A0A125YH18	YPMDHDSPYTR	S7	ACTBL2_human	S204	DNASE1_human	high	enablingWeak	88.0886	0
A0A125YH18	YPMDHDSPYTR	S7	ACTBL2_human	S204	DNASE1_human	high	enablingWeak	88.0886	0
A0A125YH18	YPMDHDSPYTR	S7	ACTBL2_human	S204	ACTR3_human	high	disablingWeak	40.5099	5e-69
A0A125YH18	YPMDHDSPYTR	S7	ACTBL2_human	S204	ACTR3B_human	high	disablingWeak	40.5099	5e-69
A0A125YKL3	TIEKFEKESSEMGK	S9	EEF1A1_human	S46	Mg++:MG_human	low	enablingWeak	30.5164	2e-08
A0A125YKL3	TIEKFEKESSEMGK	S9	EEF1A1_human	S46	EEF2_human	low	disablingWeak	27.7027	4e-07
A0A125YKL3	TIEKFEKESSEMGK	S9	EEF1A1_human	S46	EFTUD2_human	low	disabling	27.7027	4e-07
A0A125YKL3	TIEKFEKESSEMGK	S9	EEF1A1_human	S46	EFTUD2_human	low	disabling	27.7027	4e-07
A0A125YR63	KIFVGGVNPSLSESDVEK	S10	SRSF5_human	S14	DNA/RNA_human	low	enablingWeak	35.7143	3e-05
A0A125YR63	KIFVGGVNPSLSESDVEK	S10	SRSF5_human	S14	SAP18_human	medium	disabling	31.1688	2e-05
A0A125YXW1	SKTPGPGAQSALR	T3	RPS14_human	T104	DNA/RNA_human	high	disabling	82.4	4e-58
A0A125YY77	LVPGEQSVSYICSR	S7	GSK3B_human	S213	GSK3B_human	high	enablingWeak	100	0
A0A125YY77	LVPGEQSVSYICSR	S7	GSK3B_human	S213	GSK3A_human	high	enablingWeak	100	0
A0A125YY77	LVPGEQSVSYICSR	S7	GSK3B_human	S213	CCNE1_human	medium	disablingWeak	33.3333	2e-43
A0A125YY77	LVPGEQSVSYICSR	S7	GSK3B_human	S213	RET_human	medium	enablingWeak	32.5792	4e-16
A0A125YY77	LVPGEQSVSYICSR	S7	GSK3B_human	S213	RET_human	medium	enablingWeak	32.5792	4e-16
A0A125YY77	LVPGEQSVSYICSR	S7	GSK3B_human	S213	RET_human	medium	enablingWeak	32.5792	4e-16
A0A125YY77	LVPGEQSVSYICSR	S7	GSK3B_human	S213	RET_human	medium	enablingWeak	32.5792	4e-16
A0A125YY77	LVPGEQSVSYICSR	S7	GSK3B_human	S213	PHLPP1_human	low	disabling	31.7073	1e-17
A0A125YY77	LVPGEQSVSYICSR	S7	GSK3B_human	S213	RND2_human	medium	enablingWeak	31.1203	3e-15
A0A125YY77	LVPGEQSVSYICSR	S7	GSK3B_human	S213	PRKCB_human	medium	disabling	29.6053	5e-20
A0A125YY77	LVPGEQSVSYICSR	S7	GSK3B_human	S213	PRKCB_human	medium	disabling	29.6053	5e-20
A0A125YY77	LVPGEQSVSYICSR	S7	GSK3B_human	S213	PIM2_human	medium	disabling	29.6053	5e-20
A0A125YY77	LVPGEQSVSYICSR	S7	GSK3B_human	S213	PIM2_human	medium	disabling	29.6053	5e-20
A0A125YY77	LVPGEQSVSYICSR	S7	GSK3B_human	S213	PRKAR2A_human	medium	enablingWeak	29.5359	2e-15
A0A125YY77	LVPGEQSVSYICSR	S7	GSK3B_human	S213	PRKAR2A_human	medium	enablingWeak	29.5359	2e-15
A0A125YY77	LVPGEQSVSYICSR	S7	GSK3B_human	S213	PRKAR1A_human	medium	disablingWeak	29.5359	2e-15
A0A125YY77	LVPGEQSVSYICSR	S7	GSK3B_human	S213	PRKAR1A_human	medium	disablingWeak	29.5359	2e-15
A0A125YY77	LVPGEQSVSYICSR	S7	GSK3B_human	S213	PRKAR1B_human	medium	disablingWeak	29.5359	2e-15
A0A125YY77	LVPGEQSVSYICSR	S7	GSK3B_human	S213	PRKAR1B_human	medium	disablingWeak	29.5359	2e-15
A0A125YY77	LVPGEQSVSYICSR	S7	GSK3B_human	S213	Mg++:MG_human	low	enablingWeak	28.1106	4e-14
S8F1R4	SICGTPMYTAPEVLR	S1	CAMK4_human	S199	Mn++:MN_human	low	enabling	33.1984	3e-27
S8F1R4	SICGTPMYTAPEVLR	S1	CAMK4_human	S199	Ca++:CA_human	low	disablingWeak	26.3158	3e-14
Unique interaction partners
Entry name (Toxoplasma gondii)	Protein sequence	Phosphosite	Orthologue	Ortholog protein site changed to phosphoresidues	Interaction protein affected by phosphorylation	Interaction effect	Confidence	Confidence percentage	Interaction effect value
A0A125YNJ9	FQSLGVAFYR	S3	YPT7_yeast	S75	Mg++:MG_yeast	medium	enablingWeak	36.3636	3e-26
A0A125YNH2	NVVIEQPYGSPK	S10	HSP60_yeast	S67	HSP60_yeast	high	enabling	53.9773	1e-158
A0A125YH18	YPMDHDSPYTR	S7	ACTBL2_human	S204	ACTG1_human	high	disabling	92.3288	0
A0A125YH18	YPMDHDSPYTR	S7	ACTBL2_human	S204	ACTB_human	high	disabling	92.3288	0
A0A125YH18	YPMDHDSPYTR	S7	ACTBL2_human	S204	ACTBL2_human	high	disabling	92.3288	0
A0A125YH18	YPMDHDSPYTR	S7	ACTBL2_human	S204	POTEE_human	high	disabling	92.3288	0
A0A125YH18	YPMDHDSPYTR	S7	ACTBL2_human	S204	POTEKP_human	high	disabling	92.3288	0
A0A125YH18	YPMDHDSPYTR	S7	ACTBL2_human	S204	POTEI_human	high	disabling	92.3288	0
A0A125YH18	YPMDHDSPYTR	S7	ACTBL2_human	S204	DNASE1_human	high	enablingWeak	88.0886	0
A0A125YH18	YPMDHDSPYTR	S7	ACTBL2_human	S204	ACTR3_human	high	disablingWeak	40.5099	5e-69
A0A125YH18	YPMDHDSPYTR	S7	ACTBL2_human	S204	ACTR3B_human	high	disablingWeak	40.5099	5e-69
A0A125YKL3	TIEKFEKESSEMGK	S9	EEF1A1_human	S46	Mg++:MG_human	low	enablingWeak	30.5164	2e-08
A0A125YKL3	TIEKFEKESSEMGK	S9	EEF1A1_human	S46	EEF2_human	low	disablingWeak	27.7027	4e-07
A0A125YKL3	TIEKFEKESSEMGK	S9	EEF1A1_human	S46	EFTUD2_human	low	disabling	27.7027	4e-07
A0A125YR63	KIFVGGVNPSLSESDVEK	S10	SRSF5_human	S14	DNA/RNA_human	low	enablingWeak	35.7143	3e-05
A0A125YR63	KIFVGGVNPSLSESDVEK	S10	SRSF5_human	S14	SAP18_human	medium	disabling	31.1688	2e-05
A0A125YXW1	SKTPGPGAQSALR	T3	RPS14_human	T104	DNA/RNA_human	high	disabling	82.4	4e-58
A0A125YY77	LVPGEQSVSYICSR	S7	GSK3B_human	S213	GSK3B_human	high	enablingWeak	100	0
A0A125YY77	LVPGEQSVSYICSR	S7	GSK3B_human	S213	GSK3A_human	high	enablingWeak	100	0
A0A125YY77	LVPGEQSVSYICSR	S7	GSK3B_human	S213	CCNE1_human	medium	disablingWeak	33.3333	2e-43
A0A125YY77	LVPGEQSVSYICSR	S7	GSK3B_human	S213	RET_human	medium	enablingWeak	32.5792	4e-16
A0A125YY77	LVPGEQSVSYICSR	S7	GSK3B_human	S213	PHLPP1_human	low	disabling	31.7073	1e-17
A0A125YY77	LVPGEQSVSYICSR	S7	GSK3B_human	S213	RND2_human	medium	enablingWeak	31.1203	3e-15
A0A125YY77	LVPGEQSVSYICSR	S7	GSK3B_human	S213	PRKCB_human	medium	disabling	29.6053	5e-20
A0A125YY77	LVPGEQSVSYICSR	S7	GSK3B_human	S213	PIM2_human	medium	disabling	29.6053	5e-20
A0A125YY77	LVPGEQSVSYICSR	S7	GSK3B_human	S213	PRKAR2A_human	medium	enablingWeak	29.5359	2e-15
A0A125YY77	LVPGEQSVSYICSR	S7	GSK3B_human	S213	PRKAR1A_human	medium	disablingWeak	29.5359	2e-15
A0A125YY77	LVPGEQSVSYICSR	S7	GSK3B_human	S213	PRKAR1B_human	medium	disablingWeak	29.5359	2e-15
A0A125YY77	LVPGEQSVSYICSR	S7	GSK3B_human	S213	Mg++:MG_human	low	enablingWeak	28.1106	4e-14
S8F1R4	SICGTPMYTAPEVLR	S1	CAMK4_human	S199	Mn++:MN_human	low	enabling	33.1984	3e-27
S8F1R4	SICGTPMYTAPEVLR	S1	CAMK4_human	S199	Ca++:CA_human	low	disablingWeak	26.3158	3e-14

## Sheet: 去除中立的
Mechismo_network
Entry name (Toxoplasma gondii)	Protein sequence	Phosphosite	Orthologue	Ortholog protein site changed to phosphoresidues	Interaction protein affected by phosphorylation	Interaction effect	Confidence	Confidence percentage	Interaction effect value
A0A125YNJ9	FQSLGVAFYR	S3	YPT7_yeast	S75	Mg++:MG_yeast	medium	enablingWeak	36.3636	3e-26
A0A125YNH2	NVVIEQPYGSPK	S10	HSP60_yeast	S67	HSP60_yeast	high	enabling	53.9773	1e-158
A0A125YH18	YPMDHDSPYTR	S7	ACTBL2_human	S204	ACTG1_human	high	disabling	92.3288	0
A0A125YH18	YPMDHDSPYTR	S7	ACTBL2_human	S204	ACTG1_human	high	disabling	92.3288	0
A0A125YH18	YPMDHDSPYTR	S7	ACTBL2_human	S204	ACTB_human	high	disabling	92.3288	0
A0A125YH18	YPMDHDSPYTR	S7	ACTBL2_human	S204	ACTB_human	high	disabling	92.3288	0
A0A125YH18	YPMDHDSPYTR	S7	ACTBL2_human	S204	ACTBL2_human	high	disabling	92.3288	0
A0A125YH18	YPMDHDSPYTR	S7	ACTBL2_human	S204	ACTBL2_human	high	disabling	92.3288	0
A0A125YH18	YPMDHDSPYTR	S7	ACTBL2_human	S204	POTEE_human	high	disabling	92.3288	0
A0A125YH18	YPMDHDSPYTR	S7	ACTBL2_human	S204	POTEE_human	high	disabling	92.3288	0
A0A125YH18	YPMDHDSPYTR	S7	ACTBL2_human	S204	POTEF_human	high	disabling	92.3288	0
A0A125YH18	YPMDHDSPYTR	S7	ACTBL2_human	S204	POTEF_human	high	disabling	92.3288	0
A0A125YH18	YPMDHDSPYTR	S7	ACTBL2_human	S204	POTEKP_human	high	disabling	92.3288	0
A0A125YH18	YPMDHDSPYTR	S7	ACTBL2_human	S204	POTEKP_human	high	disabling	92.3288	0
A0A125YH18	YPMDHDSPYTR	S7	ACTBL2_human	S204	POTEI_human	high	disabling	92.3288	0
A0A125YH18	YPMDHDSPYTR	S7	ACTBL2_human	S204	POTEI_human	high	disabling	92.3288	0
A0A125YH18	YPMDHDSPYTR	S7	ACTBL2_human	S204	POTEJ_human	high	disabling	92.3288	0
A0A125YH18	YPMDHDSPYTR	S7	ACTBL2_human	S204	POTEJ_human	high	disabling	92.3288	0
A0A125YH18	YPMDHDSPYTR	S7	ACTBL2_human	S204	DNASE1_human	high	enablingWeak	88.0886	0
A0A125YH18	YPMDHDSPYTR	S7	ACTBL2_human	S204	DNASE1_human	high	enablingWeak	88.0886	0
A0A125YH18	YPMDHDSPYTR	S7	ACTBL2_human	S204	DNASE1_human	high	enablingWeak	88.0886	0
A0A125YH18	YPMDHDSPYTR	S7	ACTBL2_human	S204	ACTR3_human	high	disablingWeak	40.5099	5e-69
A0A125YH18	YPMDHDSPYTR	S7	ACTBL2_human	S204	ACTR3B_human	high	disablingWeak	40.5099	5e-69
A0A125YKL3	TIEKFEKESSEMGK	S9	EEF1A1_human	S46	Mg++:MG_human	low	enablingWeak	30.5164	2e-08
A0A125YKL3	TIEKFEKESSEMGK	S9	EEF1A1_human	S46	EEF2_human	low	disablingWeak	27.7027	4e-07
A0A125YKL3	TIEKFEKESSEMGK	S9	EEF1A1_human	S46	EFTUD2_human	low	disabling	27.7027	4e-07
A0A125YKL3	TIEKFEKESSEMGK	S9	EEF1A1_human	S46	EFTUD2_human	low	disabling	27.7027	4e-07
A0A125YR63	KIFVGGVNPSLSESDVEK	S10	SRSF5_human	S14	DNA/RNA_human	low	enablingWeak	35.7143	3e-05
A0A125YR63	KIFVGGVNPSLSESDVEK	S10	SRSF5_human	S14	SAP18_human	medium	disabling	31.1688	2e-05
A0A125YXW1	SKTPGPGAQSALR	T3	RPS14_human	T104	DNA/RNA_human	high	disabling	82.4	4e-58
A0A125YY77	LVPGEQSVSYICSR	S7	GSK3B_human	S213	GSK3B_human	high	enablingWeak	100	0
A0A125YY77	LVPGEQSVSYICSR	S7	GSK3B_human	S213	GSK3A_human	high	enablingWeak	100	0
A0A125YY77	LVPGEQSVSYICSR	S7	GSK3B_human	S213	CCNE1_human	medium	disablingWeak	33.3333	2e-43
A0A125YY77	LVPGEQSVSYICSR	S7	GSK3B_human	S213	RET_human	medium	enablingWeak	32.5792	4e-16
A0A125YY77	LVPGEQSVSYICSR	S7	GSK3B_human	S213	RET_human	medium	enablingWeak	32.5792	4e-16
A0A125YY77	LVPGEQSVSYICSR	S7	GSK3B_human	S213	RET_human	medium	enablingWeak	32.5792	4e-16
A0A125YY77	LVPGEQSVSYICSR	S7	GSK3B_human	S213	RET_human	medium	enablingWeak	32.5792	4e-16
A0A125YY77	LVPGEQSVSYICSR	S7	GSK3B_human	S213	PHLPP1_human	low	disabling	31.7073	1e-17
A0A125YY77	LVPGEQSVSYICSR	S7	GSK3B_human	S213	RND2_human	medium	enablingWeak	31.1203	3e-15
A0A125YY77	LVPGEQSVSYICSR	S7	GSK3B_human	S213	PRKCB_human	medium	disabling	29.6053	5e-20
A0A125YY77	LVPGEQSVSYICSR	S7	GSK3B_human	S213	PRKCB_human	medium	disabling	29.6053	5e-20
A0A125YY77	LVPGEQSVSYICSR	S7	GSK3B_human	S213	PIM2_human	medium	disabling	29.6053	5e-20
A0A125YY77	LVPGEQSVSYICSR	S7	GSK3B_human	S213	PIM2_human	medium	disabling	29.6053	5e-20
A0A125YY77	LVPGEQSVSYICSR	S7	GSK3B_human	S213	PRKAR2A_human	medium	enablingWeak	29.5359	2e-15
A0A125YY77	LVPGEQSVSYICSR	S7	GSK3B_human	S213	PRKAR2A_human	medium	enablingWeak	29.5359	2e-15
A0A125YY77	LVPGEQSVSYICSR	S7	GSK3B_human	S213	PRKAR1A_human	medium	disablingWeak	29.5359	2e-15
A0A125YY77	LVPGEQSVSYICSR	S7	GSK3B_human	S213	PRKAR1A_human	medium	disablingWeak	29.5359	2e-15
A0A125YY77	LVPGEQSVSYICSR	S7	GSK3B_human	S213	PRKAR1B_human	medium	disablingWeak	29.5359	2e-15
A0A125YY77	LVPGEQSVSYICSR	S7	GSK3B_human	S213	PRKAR1B_human	medium	disablingWeak	29.5359	2e-15
A0A125YY77	LVPGEQSVSYICSR	S7	GSK3B_human	S213	Mg++:MG_human	low	enablingWeak	28.1106	4e-14
S8F1R4	SICGTPMYTAPEVLR	S1	CAMK4_human	S199	Mn++:MN_human	low	enabling	33.1984	3e-27
S8F1R4	SICGTPMYTAPEVLR	S1	CAMK4_human	S199	Ca++:CA_human	low	disablingWeak	26.3158	3e-14
Unique interaction partners
Entry name (Toxoplasma gondii)	Protein sequence	Phosphosite	Orthologue	Ortholog protein site changed to phosphoresidues	Interaction protein affected by phosphorylation	Interaction effect	Confidence	Confidence percentage	Interaction effect value
A0A125YNJ9	FQSLGVAFYR	S3	YPT7_yeast	S75	Mg++:MG_yeast	medium	enablingWeak	36.3636	3e-26
A0A125YNH2	NVVIEQPYGSPK	S10	HSP60_yeast	S67	HSP60_yeast	high	enabling	53.9773	1e-158
A0A125YH18	YPMDHDSPYTR	S7	ACTBL2_human	S204	ACTG1_human	high	disabling	92.3288	0
A0A125YH18	YPMDHDSPYTR	S7	ACTBL2_human	S204	ACTB_human	high	disabling	92.3288	0
A0A125YH18	YPMDHDSPYTR	S7	ACTBL2_human	S204	ACTBL2_human	high	disabling	92.3288	0
A0A125YH18	YPMDHDSPYTR	S7	ACTBL2_human	S204	POTEE_human	high	disabling	92.3288	0
A0A125YH18	YPMDHDSPYTR	S7	ACTBL2_human	S204	POTEF_human	high	disabling	92.3288	0
A0A125YH18	YPMDHDSPYTR	S7	ACTBL2_human	S204	POTEKP_human	high	disabling	92.3288	0
A0A125YH18	YPMDHDSPYTR	S7	ACTBL2_human	S204	POTEI_human	high	disabling	92.3288	0
A0A125YH18	YPMDHDSPYTR	S7	ACTBL2_human	S204	POTEJ_human	high	disabling	92.3288	0
A0A125YH18	YPMDHDSPYTR	S7	ACTBL2_human	S204	DNASE1_human	high	enablingWeak	88.0886	0
A0A125YH18	YPMDHDSPYTR	S7	ACTBL2_human	S204	ACTR3_human	high	disablingWeak	40.5099	5e-69
A0A125YH18	YPMDHDSPYTR	S7	ACTBL2_human	S204	ACTR3B_human	high	disablingWeak	40.5099	5e-69
A0A125YKL3	TIEKFEKESSEMGK	S9	EEF1A1_human	S46	Mg++:MG_human	low	enablingWeak	30.5164	2e-08
A0A125YKL3	TIEKFEKESSEMGK	S9	EEF1A1_human	S46	EEF2_human	low	disablingWeak	27.7027	4e-07
A0A125YKL3	TIEKFEKESSEMGK	S9	EEF1A1_human	S46	EFTUD2_human	low	disabling	27.7027	4e-07
A0A125YR63	KIFVGGVNPSLSESDVEK	S10	SRSF5_human	S14	DNA/RNA_human	low	enablingWeak	35.7143	3e-05
A0A125YR63	KIFVGGVNPSLSESDVEK	S10	SRSF5_human	S14	SAP18_human	medium	disabling	31.1688	2e-05
A0A125YXW1	SKTPGPGAQSALR	T3	RPS14_human	T104	DNA/RNA_human	high	disabling	82.4	4e-58
A0A125YY77	LVPGEQSVSYICSR	S7	GSK3B_human	S213	GSK3B_human	high	enablingWeak	100	0
A0A125YY77	LVPGEQSVSYICSR	S7	GSK3B_human	S213	GSK3A_human	high	enablingWeak	100	0
A0A125YY77	LVPGEQSVSYICSR	S7	GSK3B_human	S213	CCNE1_human	medium	disablingWeak	33.3333	2e-43
A0A125YY77	LVPGEQSVSYICSR	S7	GSK3B_human	S213	RET_human	medium	enablingWeak	32.5792	4e-16
A0A125YY77	LVPGEQSVSYICSR	S7	GSK3B_human	S213	PHLPP1_human	low	disabling	31.7073	1e-17
A0A125YY77	LVPGEQSVSYICSR	S7	GSK3B_human	S213	RND2_human	medium	enablingWeak	31.1203	3e-15
A0A125YY77	LVPGEQSVSYICSR	S7	GSK3B_human	S213	PRKCB_human	medium	disabling	29.6053	5e-20
A0A125YY77	LVPGEQSVSYICSR	S7	GSK3B_human	S213	PIM2_human	medium	disabling	29.6053	5e-20
A0A125YY77	LVPGEQSVSYICSR	S7	GSK3B_human	S213	PRKAR2A_human	medium	enablingWeak	29.5359	2e-15
A0A125YY77	LVPGEQSVSYICSR	S7	GSK3B_human	S213	PRKAR1A_human	medium	disablingWeak	29.5359	2e-15
A0A125YY77	LVPGEQSVSYICSR	S7	GSK3B_human	S213	PRKAR1B_human	medium	disablingWeak	29.5359	2e-15
A0A125YY77	LVPGEQSVSYICSR	S7	GSK3B_human	S213	Mg++:MG_human	low	enablingWeak	28.1106	4e-14
S8F1R4	SICGTPMYTAPEVLR	S1	CAMK4_human	S199	Mn++:MN_human	low	enabling	33.1984	3e-27
S8F1R4	SICGTPMYTAPEVLR	S1	CAMK4_human	S199	Ca++:CA_human	low	disablingWeak	26.3158	3e-14

## Sheet: 画图
A0A125YNJ9	Mg++:MG_yeast
A0A125YNH2	HSP60_yeast
A0A125YH18	ACTG1_human
A0A125YH18	ACTB_human
A0A125YH18	ACTBL2_human
A0A125YH18	POTEE_human
A0A125YH18	POTEF_human
A0A125YH18	POTEKP_human
A0A125YH18	POTEI_human
A0A125YH18	POTEJ_human
A0A125YH18	DNASE1_human
A0A125YH18	ACTR3_human
A0A125YH18	ACTR3B_human
A0A125YKL3	Mg++:MG_human
A0A125YKL3	EEF2_human
A0A125YKL3	EFTUD2_human
A0A125YR63	DNA/RNA_human
A0A125YR63	SAP18_human
A0A125YXW1	DNA/RNA_human
A0A125YY77	GSK3B_human
A0A125YY77	GSK3A_human
A0A125YY77	CCNE1_human
A0A125YY77	RET_human
A0A125YY77	PHLPP1_human
A0A125YY77	RND2_human
A0A125YY77	PRKCB_human
A0A125YY77	PIM2_human
A0A125YY77	PRKAR2A_human
A0A125YY77	PRKAR1A_human
A0A125YY77	PRKAR1B_human
A0A125YY77	Mg++:MG_human
S8F1R4	Mn++:MN_human
S8F1R4	Ca++:CA_human
